# Supplementary material for: Differences in mitochondrial NADH dehydrogenase activities in trypanosomatids
Source: Parasitology. 2021 Jan 7;148(10):1161–70. doi: 10.1017/S0031182020002425 (PMC8312217; doi:10.1017/S0031182020002425)
Supplement: Supplementary file 1 [file S0031182020002425sup001.zip]

Archive with 5 entries (5 files):
- TAB 3.docx
- TAB 2.docx
- TAB 1.docx
- Suppl_Table_2_MS_analysis.xlsx
- Suppl Table 1.pdf
