# Supplementary material for: Differences in mitochondrial NADH dehydrogenase activities in trypanosomatids
Source: Parasitology. 2021 Jan 7;148(10):1161–70. doi: 10.1017/S0031182020002425 (PMC8312217; doi:10.1017/S0031182020002425)
Supplement: Supplementary file 1 [file S0031182020002425sup001.zip › Suppl_Table_2_MS_analysis.xlsx]

## Sheet: Legend
	Suppl. Table 2. Mass spectrometry analysis. The results from proteomic MaxQuant search (ProteinGroups.txt) are reported for individual NADH dehydrogenase complexes (green). Obtained data were manually annotated based on the protein sequence similarity using Blast search (www.ncbi.nlm.gov). Complex I subunits are marked in yellow, alternative enzyme NDH2 in green and the subunits coded by mitochon…

## Sheet: Phytomonas_serpens
TriTrypDB-48_TbruceiTREU927_AnnotatedProteins.fasta	Manual	uniprot-proteome_UP53358_Phytomonas_sp.fasta
Protein IDs	Annotations	Protein IDs	Majority protein IDs	Peptide counts (all)	Peptide counts (razor+unique)	Peptide counts (unique)	Fasta headers	Number of proteins	Peptides	Razor + unique peptides	Unique peptides	Peptides P5S	Peptides P5V	Peptides sample_1	Peptides sample_4	Razor + unique peptides P5S	Razor + unique peptides P5V	Razor + unique peptides sample_1	Razor + unique peptides sample_4	Unique peptides P5S	Unique peptides P5V	Unique peptides sample_1	Unique peptides sample_4	Sequence coverage [%]	Unique + razor sequence coverage [%]	Unique sequence coverage [%]	Mol. weight [kDa]	Sequence length	Sequence lengths	Q-value	Score	Identification type P5S	Identification type P5V	Identification type sample_1	Identification type sample_4	Sequence coverage P5S [%]	Sequence coverage P5V [%]	Sequence coverage sample_1 [%]	Sequence coverage sample_4 [%]	Intensity	Intensity P5S	Intensity P5V	Intensity sample_1	Intensity sample_4	MS/MS Count
Tb927.2.4210	glycosomal phosphoenolpyruvate carboxykinase	W6L877	W6L877	15	15	15	Uncharacterized protein OS	1	15	15	15	0	1	14	14	0	1	14	14	0	1	14	14	25.3	25.3	25.3	58.399	525	525	0	323.31		By matching	By MS/MS	By MS/MS	0	2.3	21	25.3	2078700000	0	47370	164450000	1914200000	117
		W6KZL7	W6KZL7	19	19	19	Fructose-bisphosphate aldolase OS	1	19	19	19	0	0	18	17	0	0	18	17	0	0	18	17	34	34	34	41.318	371	371	0	323.31			By MS/MS	By MS/MS	0	0	34	33.4	1755200000	0	0	314110000	1441100000	117
		W6L5G1	W6L5G1	19	19	19	Pyruvate, phosphate dikinase OS	1	19	19	19	0	1	16	19	0	1	16	19	0	1	16	19	20.7	20.7	20.7	101.34	914	914	0	323.31		By matching	By MS/MS	By MS/MS	0	2.1	16.6	20.7	1326100000	0	41331	95936000	1230100000	148
		W6LEP2	W6LEP2	15	15	15	Glyceraldehyde-3-phosphate dehydrogenase OS	1	15	15	15	3	2	13	14	3	2	13	14	3	2	13	14	30.9	30.9	30.9	39.272	362	362	0	323.31	By matching	By matching	By MS/MS	By MS/MS	10.2	6.6	28.2	30.1	869050000	435330	48470	35691000	832880000	94
		W6LH32	W6LH32	24	24	24	Tubulin alpha chain OS	1	24	24	24	0	0	17	21	0	0	17	21	0	0	17	21	63	63	63	49.772	451	451	0	323.31			By MS/MS	By MS/MS	0	0	43.9	61.4	496630000	0	0	26616000	470010000	108
		W6L953	W6L953	10	10	10	Glucose-6-phosphate isomerase OS	1	10	10	10	0	0	6	10	0	0	6	10	0	0	6	10	19.5	19.5	19.5	67.436	605	605	0	323.31			By MS/MS	By MS/MS	0	0	10.6	19.5	462380000	0	0	8604500	453780000	57
		W6LEM5	W6LEM5	10	10	10	Phosphotransferase OS	1	10	10	10	0	1	9	10	0	1	9	10	0	1	9	10	24.8	24.8	24.8	36.429	331	331	0	186.3		By matching	By MS/MS	By MS/MS	0	3	24.8	24.8	461630000	0	16191	24239000	437380000	51
Tb927.10.12540	NDUFS1	W6L8U4	W6L8U4	8	8	8	Uncharacterized protein OS	1	8	8	8	4	1	7	7	4	1	7	7	4	1	7	7	37.1	37.1	37.1	28.533	256	256	0	253.41	By MS/MS	By matching	By MS/MS	By MS/MS	15.6	4.7	30.9	35.2	363280000	9437000	394660	14440000	339010000	57
		W6L2C1	W6L2C1	3	3	3	PFK domain-containing protein OS	1	3	3	3	0	0	3	3	0	0	3	3	0	0	3	3	6	6	6	53.36	487	487	0	137.5			By MS/MS	By MS/MS	0	0	6	6	347070000	0	0	23714000	323350000	42
		W6LAZ8	W6LAZ8	16	16	16	ATP synthase subunit beta OS	1	16	16	16	7	2	13	15	7	2	13	15	7	2	13	15	42.4	42.4	42.4	57.943	543	543	0	323.31	By MS/MS	By matching	By MS/MS	By MS/MS	16.8	2.9	31.7	41.4	326500000	6102600	593440	11237000	308570000	78
Tb927.5.450	NDUFV1	W6L7J8	W6L7J8	14	14	14	NADH dehydrogenase [ubiquinone] flavoprotein 1, mitochondrial OS	1	14	14	14	5	2	13	13	5	2	13	13	5	2	13	13	33.5	33.5	33.5	54.65	483	483	0	323.31	By matching	By matching	By MS/MS	By MS/MS	12.2	5.2	31.1	32.9	298160000	2440800	534640	24985000	270200000	71
Tb927.11.6980	NDUTB12	W6L1F3	W6L1F3	12	12	12	Uncharacterized protein OS	1	12	12	12	8	3	8	11	8	3	8	11	8	3	8	11	16.8	16.8	16.8	66.843	594	594	0	191.06	By MS/MS	By MS/MS	By MS/MS	By MS/MS	11.3	4.4	12.3	16.5	275870000	29476000	12360000	17655000	216380000	80
Tb927.3.860	NDUFAB1	W6LCM1	W6LCM1	5	5	5	Acyl carrier protein OS	1	5	5	5	3	3	5	5	3	3	5	5	3	3	5	5	19.6	19.6	19.6	16.69	148	148	0	117.3	By MS/MS	By MS/MS	By MS/MS	By MS/MS	19.6	19.6	19.6	19.6	241960000	29051000	2962200	20002000	189950000	60
Tb927.7.7420	ATP synthase F1, alpha subunit	W6L6J3	W6L6J3	12	12	12	Uncharacterized protein OS	1	12	12	12	5	2	12	10	5	2	12	10	5	2	12	10	21.3	21.3	21.3	63.286	581	581	0	323.31	By MS/MS	By matching	By MS/MS	By MS/MS	11	4	21.3	19.4	237900000	4546100	659680	14099000	218590000	47
Tb927.7.3550	cytoskeleton associated protein, putative	W6L3Z3	W6L3Z3	6	6	6	C2 domain-containing protein OS	1	6	6	6	1	0	5	6	1	0	5	6	1	0	5	6	5.1	5.1	5.1	114.79	1021	1021	0	86.707	By matching		By MS/MS	By MS/MS	1.2	0	5	5.1	209430000	15934	0	16953000	192460000	36
		W6L006	W6L006	6	6	4	Alternative oxidase OS	1	6	6	4	3	1	3	6	3	1	3	6	2	0	2	4	21.6	21.6	15.4	30.024	259	259	0	108.63	By matching	By matching	By MS/MS	By MS/MS	10.4	2.7	16.6	21.6	184860000	210110	60666	2210300	182380000	35
Tb927.10.12240	3-ketoacyl-CoA reductase, putative	W6LHJ8	W6LHJ8	3	3	3	Uncharacterized protein OS	1	3	3	3	0	0	3	3	0	0	3	3	0	0	3	3	9.1	9.1	9.1	33.875	309	309	0	31.787			By MS/MS	By MS/MS	0	0	9.1	9.1	180320000	0	0	19576000	160740000	12
Tb927.9.15380	NDUTB5	W6L8E2	W6L8E2	5	5	5	Uncharacterized protein OS	1	5	5	5	3	3	3	5	3	3	3	5	3	3	3	5	13.4	13.4	13.4	43.133	373	373	0	301.81	By MS/MS	By MS/MS	By MS/MS	By MS/MS	9.4	9.4	9.4	13.4	177950000	20370000	751070	13038000	143790000	56
Tb927.10.13620	NDUFA9	W6LFQ7	W6LFQ7	7	7	7	3Beta_HSD domain-containing protein OS	1	7	7	7	5	3	4	5	5	3	4	5	5	3	4	5	13.2	13.2	13.2	51.115	448	448	0	180.22	By MS/MS	By MS/MS	By MS/MS	By MS/MS	9.8	5.8	7.6	10.9	175950000	12080000	4971300	43595000	115300000	42
		W6L569	W6L569	11	11	11	Lipoyl-binding domain-containing protein OS	1	11	11	11	1	0	5	11	1	0	5	11	1	0	5	11	21.2	21.2	21.2	42.862	392	392	0	173.14	By matching		By MS/MS	By MS/MS	2.3	0	8.7	21.2	172580000	16395	0	5615400	166950000	45
		W6LE79	W6LE79	10	10	10	Prohibitin OS	1	10	10	10	0	0	5	10	0	0	5	10	0	0	5	10	29.5	29.5	29.5	30.785	271	271	0	106.35			By MS/MS	By MS/MS	0	0	19.2	29.5	168180000	0	0	2037600	166140000	50
		W6LAN2	W6LAN2	10	10	10	Uncharacterized protein OS	1	10	10	10	3	1	9	7	3	1	9	7	3	1	9	7	20.5	20.5	20.5	52.222	448	448	0	248.15	By MS/MS	By matching	By MS/MS	By MS/MS	7.8	2.7	18.5	15.6	158420000	3757300	328650	17933000	136400000	54
		W6LDJ7	W6LDJ7	7	7	7	FAD-binding FR-type domain-containing protein OS	1	7	7	7	4	1	4	7	4	1	4	7	4	1	4	7	22.3	22.3	22.3	33.536	300	300	0	174.77	By matching	By matching	By MS/MS	By MS/MS	13.3	2.3	12	22.3	148060000	1249200	102850	3150500	143560000	31
Tb927.10.14860	NDUFA6	W6LCM2	W6LCM2	10	10	10	Uncharacterized protein (Fragment) OS	1	10	10	10	5	2	6	8	5	2	6	8	5	2	6	8	12.5	12.5	12.5	83.716	706	706	0	84.462	By MS/MS	By MS/MS	By MS/MS	By MS/MS	6.9	2.3	7.5	10.3	126660000	7794100	2691500	5617300	110560000	35
Tb927.9.7190	NDUTB2	W6KZS1	W6KZS1	8	8	8	ADH_N domain-containing protein OS	1	8	8	8	3	3	5	8	3	3	5	8	3	3	5	8	14.2	14.2	14.2	52.416	464	464	0	97.04	By MS/MS	By MS/MS	By MS/MS	By MS/MS	6.7	6.7	10.3	14.2	125960000	14682000	7727000	6481500	97066000	62
Tb927.9.12680	NDUFA12	W6LFX8	W6LFX8	8	8	8	NADH dehydrogenase [ubiquinone] 1 alpha subcomplex subunit 12 OS	1	8	8	8	3	3	4	8	3	3	4	8	3	3	4	8	17.7	17.7	17.7	31.663	271	271	0	52.108	By MS/MS	By MS/MS	By MS/MS	By MS/MS	7	7	7.4	17.7	122460000	12020000	2451000	6496000	101500000	43
		W6KYF7	W6KYF7	2	2	2	Phosphoglycerate kinase OS	1	2	2	2	1	1	2	2	1	1	2	2	1	1	2	2	4.1	4.1	4.1	40.91	515	515	0	52.273	By matching	By matching	By MS/MS	By MS/MS	1.9	1.9	4.1	4.1	106590000	6872500	4959900	16825000	77934000	9
		W6L4T6	W6L4T6	11	11	10	Prohibitin OS	1	11	11	10	0	0	8	9	0	0	8	9	0	0	7	8	22.4	22.4	22.4	33.557	303	303	0	88.647			By MS/MS	By MS/MS	0	0	13.2	20.5	98724000	0	0	7909600	90814000	39
Tb927.6.2010	NDUTB17	W6L2B0	W6L2B0	6	6	6	Uncharacterized protein OS	1	6	6	6	3	1	4	5	3	1	4	5	3	1	4	5	8.8	8.8	8.8	58.915	522	522	0	122.89	By MS/MS	By MS/MS	By MS/MS	By MS/MS	5.6	1.7	5.9	7.5	97196000	15212000	5296600	6746700	69941000	36
Tb927.4.440	NDUFB11	W6KZW2	W6KZW2	1	1	1	Uncharacterized protein OS	1	1	1	1	1	1	1	1	1	1	1	1	1	1	1	1	12.5	12.5	12.5	13.838	112	112	0	57.854	By MS/MS	By matching	By MS/MS	By MS/MS	12.5	12.5	12.5	12.5	81974000	34168000	1309600	20049000	26447000	7
Tb927.7.6350	NDUFV2	W6L8D0	W6L8D0	6	6	6	Uncharacterized protein OS	1	6	6	6	0	0	3	6	0	0	3	6	0	0	3	6	28.9	28.9	28.9	29.154	253	253	0	109.07			By MS/MS	By MS/MS	0	0	19	28.9	81198000	0	0	3612000	77586000	24
		W6L820	W6L820	4	4	4	Uncharacterized protein OS	1	4	4	4	2	2	2	4	2	2	2	4	2	2	2	4	10	10	10	48.403	431	431	0	128.85	By MS/MS	By MS/MS	By MS/MS	By MS/MS	3.2	3.2	3.2	10	78471000	18229000	3218100	2402900	54621000	41
		W6L8F4	W6L8F4	4	4	4	Uncharacterized protein OS	1	4	4	4	2	1	3	4	2	1	3	4	2	1	3	4	15.5	15.5	15.5	22.769	194	194	0	125.14	By MS/MS	By MS/MS	By MS/MS	By MS/MS	9.8	4.6	10.8	15.5	78122000	3758400	913070	7613600	65837000	22
Tb927.9.11660	NDUFB7	W6L7W6	W6L7W6	4	4	4	Uncharacterized protein OS	1	4	4	4	0	0	1	4	0	0	1	4	0	0	1	4	23.1	23.1	23.1	26.502	225	225	0	165.05			By matching	By MS/MS	0	0	5.3	23.1	65343000	0	0	87392	65255000	20
		W6LF18	W6LF18	3	3	3	Uncharacterized protein OS	1	3	3	3	3	2	3	3	3	2	3	3	3	2	3	3	18.9	18.9	18.9	15.184	132	132	0	44.015	By MS/MS	By matching	By MS/MS	By MS/MS	18.9	7.6	18.9	18.9	60692000	2337700	410610	9304900	48639000	14
		W6L5U1	W6L5U1	3	3	3	Uncharacterized protein OS	1	3	3	3	1	1	2	3	1	1	2	3	1	1	2	3	9.9	9.9	9.9	32.789	294	294	0	67.883	By MS/MS	By MS/MS	By MS/MS	By MS/MS	4.8	4.8	7.1	9.9	58770000	6777100	3133800	7002200	41857000	20
Tb927.10.12840	mitochondrial carrier protein	W6L818	W6L818	4	4	4	Uncharacterized protein OS	1	4	4	4	1	1	3	3	1	1	3	3	1	1	3	3	11.4	11.4	11.4	34.661	317	317	0	31.949	By matching	By matching	By MS/MS	By MS/MS	3.2	3.2	8.2	8.2	58408000	17407	165700	2184300	56041000	9
Tb927.7.7410	NDUTB3	W6L5H5	W6L5H5	3	3	3	PKS_ER domain-containing protein (Fragment) OS	1	3	3	3	2	2	2	3	2	2	2	3	2	2	2	3	7.7	7.7	7.7	36.575	338	338	0	76.578	By MS/MS	By matching	By MS/MS	By MS/MS	5.6	5.6	5.6	7.7	57492000	4586500	1284600	1514800	50106000	20
		W6L0U3	W6L0U3	6	6	6	Uncharacterized protein OS	1	6	6	6	3	1	4	4	3	1	4	4	3	1	4	4	11.8	11.8	11.8	42.161	364	364	0	199.11	By MS/MS	By matching	By MS/MS	By MS/MS	8.8	3.8	7.7	8.8	56613000	684750	129070	2523900	53275000	18
Tb927.11.7212	NADH-ubiquinone oxidoreductase complex I subunit, putative	W6KZK3	W6KZK3	5	5	5	Uncharacterized protein OS	1	5	5	5	1	0	5	5	1	0	5	5	1	0	5	5	16.1	16.1	16.1	34.035	305	305	0	89.306	By matching		By MS/MS	By MS/MS	3.9	0	16.1	16.1	54671000	29543	0	6156200	48485000	11
		W6KUK9	W6KUK9	7	7	7	FA_desaturase domain-containing protein OS	1	7	7	7	0	0	3	7	0	0	3	7	0	0	3	7	15.7	15.7	15.7	37.509	324	324	0	61.024			By MS/MS	By MS/MS	0	0	7.7	15.7	53672000	0	0	1830000	51842000	23
		W6LDL8	W6LDL8	3	3	3	Fe-ADH domain-containing protein OS	1	3	3	3	2	1	3	3	2	1	3	3	2	1	3	3	11.2	11.2	11.2	41.698	394	394	0	51.583	By matching	By matching	By MS/MS	By MS/MS	8.9	5.8	11.2	11.2	52548000	1216500	615750	2473800	48242000	9
		W6LCB1	W6LCB1	3	3	3	Uncharacterized protein OS	1	3	3	3	1	1	1	3	1	1	1	3	1	1	1	3	21.9	21.9	21.9	18.007	155	155	0	31.372	By MS/MS	By matching	By MS/MS	By MS/MS	5.8	5.8	5.8	21.9	51780000	3385000	1790300	5150800	41454000	13
Tb927.10.5500	NADH-ubiquinone oxidoreductase complex I subunit, putative	W6KZM5	W6KZM5	3	3	3	Uncharacterized protein OS	1	3	3	3	2	2	2	3	2	2	2	3	2	2	2	3	7	7	7	42.741	358	358	0	19.963	By MS/MS	By matching	By matching	By MS/MS	4.2	4.2	4.2	7	51679000	1716500	531780	1019200	48411000	12
Tb927.11.7460	luminal binding protein 1 (BiP), putative	W6L6B3	W6L6B3	6	6	6	Uncharacterized protein OS	1	6	6	6	3	1	5	5	3	1	5	5	3	1	5	5	17.1	17.1	17.1	36.234	369	369	0	101.65	By matching	By matching	By MS/MS	By MS/MS	7.9	3.3	14.1	16	50621000	154550	72958	4937500	45456000	25
Tb927.10.2090	elongation factor 1-alpha	W6LAQ9	W6LAQ9	5	5	5	Uncharacterized protein OS	1	5	5	5	1	0	5	5	1	0	5	5	1	0	5	5	23.7	23.7	23.7	27.162	249	249	0	52.559	By matching		By MS/MS	By MS/MS	4.4	0	23.7	23.7	47896000	170170	0	4884200	42842000	18
Tb927.8.4970	Paraflagellar rod protein 2-1	W6L1U0	W6L1U0	10	10	10	Uncharacterized protein OS	1	10	10	10	0	0	3	10	0	0	3	10	0	0	3	10	22.2	22.2	22.2	68.869	594	594	0	247.03			By MS/MS	By MS/MS	0	0	7.2	22.2	44622000	0	0	2050700	42572000	31
Tb927.10.14820	Mitochondrial ADP/ATP carrier protein 5c	W6LDZ2	W6LDZ2	7	7	7	Uncharacterized protein OS	1	7	7	7	0	0	5	7	0	0	5	7	0	0	5	7	16.4	16.4	16.4	35.991	323	323	0	144.55			By MS/MS	By MS/MS	0	0	13	16.4	44508000	0	0	4253600	40255000	26
Tb927.11.11330	heat shock protein 70	W6L5X4;W6L402	W6L5X4	8;1	8;1	8;1	Uncharacterized protein OS	2	8	8	8	0	0	6	8	0	0	6	8	0	0	6	8	16.2	16.2	16.2	73.44	672	672;716	0	138.52			By MS/MS	By MS/MS	0	0	11.9	16.2	43164000	0	0	3906600	39257000	30
		W6LE38	W6LE38	7	7	7	OMPdecase domain-containing protein OS	1	7	7	7	0	0	3	7	0	0	3	7	0	0	3	7	17.5	17.5	17.5	49.821	458	458	0	93.415			By MS/MS	By MS/MS	0	0	5.2	17.5	41432000	0	0	857870	40574000	20
Tb927.11.1130	calpain-like cysteine peptidase, putative	W6LCX3	W6LCX3	2	2	2	Uncharacterized protein OS	1	2	2	2	0	0	1	2	0	0	1	2	0	0	1	2	0.4	0.4	0.4	441.81	3881	3881	0	12.006			By matching	By MS/MS	0	0	0.2	0.4	39723000	0	0	1455200	38268000	4
		W6L4G8	W6L4G8	1	1	1	Uncharacterized protein OS	1	1	1	1	1	1	1	1	1	1	1	1	1	1	1	1	2.9	2.9	2.9	54.324	487	487	1	-2	By MS/MS	By matching	By matching	By MS/MS	2.9	2.9	2.9	2.9	39662000	10835000	1689800	814530	26323000	3
		W6LAW4	W6LAW4	3	3	3	Uncharacterized protein OS	1	3	3	3	1	0	2	2	1	0	2	2	1	0	2	2	37.9	37.9	37.9	11.667	95	95	0	67.133	By matching		By MS/MS	By MS/MS	10.5	0	27.4	26.3	36444000	242840	0	2123200	34078000	19
		W6LCH8	W6LCH8	1	1	1	P4Hc domain-containing protein OS	1	1	1	1	0	0	1	1	0	0	1	1	0	0	1	1	3.5	3.5	3.5	35.468	316	316	0.01	6.2222			By MS/MS	By MS/MS	0	0	3.5	3.5	36098000	0	0	9343500	26754000	5
Tb927.11.15820	NDUTB10	W6L2W3	W6L2W3	5	5	5	Uncharacterized protein OS	1	5	5	5	2	2	1	4	2	2	1	4	2	2	1	4	11.2	11.2	11.2	33.71	285	285	0	35.46	By MS/MS	By matching	By matching	By MS/MS	4.6	4.6	3.5	10.2	35495000	1205400	459700	71353	33759000	11
Tb927.10.4130	NDUFA5	W6L6Q3	W6L6Q3	6	6	6	Uncharacterized protein OS	1	6	6	6	2	1	5	6	2	1	5	6	2	1	5	6	17.9	17.9	17.9	31.65	268	268	0	56.748	By MS/MS	By matching	By MS/MS	By MS/MS	6.7	3.4	17.9	17.9	32454000	1365200	374590	2354100	28360000	34
Tb927.11.12230	ATP-dependent protease ATPase subunit HslU2	W6LHE3	W6LHE3	2	2	2	Uncharacterized protein OS	1	2	2	2	0	0	0	2	0	0	0	2	0	0	0	2	5.4	5.4	5.4	47.39	424	424	0	11.011				By MS/MS	0	0	0	5.4	32315000	0	0	0	32315000	2
Tb927.9.11600	glycosomal membrane protein	W6L6X6	W6L6X6	2	2	2	Uncharacterized protein OS	1	2	2	2	0	0	1	2	0	0	1	2	0	0	1	2	15.5	15.5	15.5	25.17	226	226	0	27.392			By matching	By MS/MS	0	0	8	15.5	31839000	0	0	665710	31173000	8
		W6LD76	W6LD76	5	5	5	Inosine-5-monophosphate dehydrogenase OS	1	5	5	5	0	0	3	5	0	0	3	5	0	0	3	5	10.3	10.3	10.3	55.681	514	514	0	39.667			By MS/MS	By MS/MS	0	0	6.4	10.3	31743000	0	0	3017400	28726000	21
		W6L2I6	W6L2I6	1	1	1	Uncharacterized protein OS	1	1	1	1	0	0	1	1	0	0	1	1	0	0	1	1	0.5	0.5	0.5	161.05	1441	1441	0.0096618	6.1174			By matching	By MS/MS	0	0	0.5	0.5	29239000	0	0	82657	29156000	4
Tb927.10.12930	NDUFA8	W6L557	W6L557	1	1	1	Uncharacterized protein OS	1	1	1	1	0	0	1	1	0	0	1	1	0	0	1	1	5.4	5.4	5.4	23.831	203	203	0	11.608			By MS/MS	By MS/MS	0	0	5.4	5.4	28580000	0	0	1574800	27005000	5
Tb927.5.1710	ATP synthase F(0) complex subunit B, mitochondrial, putative	W6LEY3	W6LEY3	4	4	4	Uncharacterized protein OS	1	4	4	4	1	0	4	4	1	0	4	4	1	0	4	4	22.7	22.7	22.7	21.461	185	185	0	46.576	By matching		By MS/MS	By MS/MS	3.8	0	22.7	22.7	27438000	229990	0	1220500	25988000	14
		W6L6A1	W6L6A1	1	1	1	Uncharacterized protein OS	1	1	1	1	0	0	1	1	0	0	1	1	0	0	1	1	10.8	10.8	10.8	17.908	157	157	0	18.099			By MS/MS	By MS/MS	0	0	10.8	10.8	27341000	0	0	3037000	24304000	20
		W6KYR5	W6KYR5	3	1	1	Alternative oxidase OS	1	3	1	1	1	1	2	3	0	0	1	1	0	0	1	1	10.7	3.5	3.5	36.484	318	318	0	28.085	By matching	By matching	By matching	By MS/MS	2.2	2.2	8.5	10.7	27265000	0	0	131610	27133000	7
Tb927.11.1450	2-oxoglutarate dehydrogenase E1 component, putative	W6L9D6	W6L9D6	5	5	5	Transket_pyr domain-containing protein OS	1	5	5	5	0	0	4	4	0	0	4	4	0	0	4	4	5.1	5.1	5.1	115.17	1026	1026	0	80.069			By MS/MS	By MS/MS	0	0	3.8	4.5	25763000	0	0	1637800	24125000	16
Tb927.11.7390	NDUFB1	W6L2U7	W6L2U7	4	4	4	NADH-u_ox-rdase domain-containing protein OS	1	4	4	4	1	0	3	3	1	0	3	3	1	0	3	3	7.8	7.8	7.8	34.929	295	295	0	27.98	By matching		By MS/MS	By MS/MS	3.1	0	7.5	4.4	25236000	87178	0	1486300	23663000	15
Tb927.11.9930	NDUFB10	W6L491	W6L491	2	2	2	Uncharacterized protein OS	1	2	2	2	0	0	2	2	0	0	2	2	0	0	2	2	3.5	3.5	3.5	29.628	255	255	0	40.361			By MS/MS	By MS/MS	0	0	3.5	3.5	23559000	0	0	4266500	19293000	10
		W6L5E1	W6L5E1	1	1	1	Dihydrolipoamide acetyltransferase component of pyruvate dehydrogenase complex OS	1	1	1	1	0	0	1	1	0	0	1	1	0	0	1	1	1.9	1.9	1.9	51.969	476	476	0	7.9634			By MS/MS	By MS/MS	0	0	1.9	1.9	22948000	0	0	8827000	14121000	5
		W6LE07;W6KXV6	W6LE07;W6KXV6	4;3	4;3	4;3	S4 RNA-binding domain-containing protein OS; S4 RNA-binding domain-containing protein OS	2	4	4	4	1	0	3	4	1	0	3	4	1	0	3	4	19.9	19.9	19.9	22.13	191	191;191	0	36.379	By matching		By MS/MS	By MS/MS	4.2	0	15.7	19.9	22521000	174660	0	1737700	20609000	15
Tb927.10.180	ATP synthase F1 subunit gamma protein, putative	W6LGG1	W6LGG1	2	2	2	Uncharacterized protein OS	1	2	2	2	1	0	2	1	1	0	2	1	1	0	2	1	8.5	8.5	8.5	34.63	306	306	0	64.332	By matching		By MS/MS	By MS/MS	7.8	0	8.5	7.8	22247000	255440	0	1088900	20903000	8
Tb927.11.8910	NDUFA13	W6LFF6	W6LFF6	3	3	3	Uncharacterized protein OS	1	3	3	3	1	1	2	3	1	1	2	3	1	1	2	3	16.8	16.8	16.8	20.684	173	173	0	116.41	By matching	By matching	By matching	By MS/MS	4.6	4.6	9.8	16.8	22186000	201760	74438	197370	21713000	10
Tb927.5.2930	Mitochondrial ATP synthase subunit, putative	W6L1Y1	W6L1Y1	4	4	4	Uncharacterized protein OS	1	4	4	4	0	0	1	4	0	0	1	4	0	0	1	4	8.5	8.5	8.5	42.69	364	364	0	52.937			By matching	By MS/MS	0	0	2.7	8.5	22168000	0	0	53936	22114000	8
Tb927.9.10310	mitochondrial carrier protein 11	W6L396	W6L396	2	2	2	Uncharacterized protein OS	1	2	2	2	0	0	1	2	0	0	1	2	0	0	1	2	7.6	7.6	7.6	34.94	316	316	0	33.126			By matching	By MS/MS	0	0	2.5	7.6	22148000	0	0	775970	21373000	4
		W6LF10	W6LF10	1	1	1	Uncharacterized protein OS	1	1	1	1	1	1	1	1	1	1	1	1	1	1	1	1	1	1	1	88.788	772	772	0.0099502	6.2083	By MS/MS	By MS/MS	By MS/MS	By MS/MS	1	1	1	1	21768000	2367500	1242700	2249000	15909000	5
Tb927.3.3660	NDUTB15	W6KYZ2	W6KYZ2	2	2	2	Uncharacterized protein OS	1	2	2	2	1	1	2	2	1	1	2	2	1	1	2	2	5.5	5.5	5.5	31.271	274	274	0	11.958	By MS/MS	By matching	By MS/MS	By MS/MS	2.9	2.9	5.5	5.5	21472000	2715400	251190	2502600	16003000	13
Tb927.4.1860	ribosomal protein S19, putative	W6KZZ7	W6KZZ7	3	3	2	Uncharacterized protein OS	1	3	3	2	0	0	2	3	0	0	2	3	0	0	1	2	21.3	21.3	12.2	18.304	164	164	0	56.65			By MS/MS	By MS/MS	0	0	15.9	21.3	21348000	0	0	2279700	19069000	14
Tb927.10.8030	Mitochondrial ATP synthase subunit 5	W6LA61	W6LA61	2	2	2	Uncharacterized protein OS	1	2	2	2	1	1	2	2	1	1	2	2	1	1	2	2	6.5	6.5	6.5	29.176	260	260	0	13.239	By MS/MS	By matching	By MS/MS	By MS/MS	3.8	3.8	6.5	6.5	21021000	593350	28212	1388400	19011000	8
	ND8	PsND8a.pep;ND8;LtND8ed.pep	PsND8a.pep	3;1;1	3;1;1	3;1;1		3	3	3	3	0	0	0	3	0	0	0	3	0	0	0	3	21.4	21.4	21.4	16.935	145	145;145;145	0	52.917				By MS/MS	0	0	0	21.4	20508000	0	0	0	20508000	7
		W6L762	W6L762	3	3	3	Transket_pyr domain-containing protein OS	1	3	3	3	0	0	2	3	0	0	2	3	0	0	2	3	2.8	2.8	2.8	85.962	1018	1018	0	41.159			By MS/MS	By MS/MS	0	0	2.1	2.8	20182000	0	0	3914200	16267000	14
Tb927.11.16870	NDUFA2	W6L3K8	W6L3K8	4	4	4	Uncharacterized protein OS	1	4	4	4	1	1	1	3	1	1	1	3	1	1	1	3	18.8	18.8	18.8	18.749	165	165	0	45.626	By MS/MS	By MS/MS	By matching	By MS/MS	4.8	4.8	13.9	13.9	19774000	4918200	3071400	904320	10880000	13
Tb927.6.3740	heat shock 70 kDa protein	W6L3V3	W6L3V3	4	4	4	Uncharacterized protein OS	1	4	4	4	2	0	1	4	2	0	1	4	2	0	1	4	9.2	9.2	9.2	43.814	654	654	0	106.33	By matching		By MS/MS	By MS/MS	5.2	0	2.6	9.2	18944000	237840	0	778960	17927000	16
Tb927.9.12570	glycerol kinase, glycosomal	W6L7P8	W6L7P8	5	5	5	Uncharacterized protein OS	1	5	5	5	0	0	2	5	0	0	2	5	0	0	2	5	11.3	11.3	11.3	56.669	512	512	0	33.34			By matching	By MS/MS	0	0	4.7	11.3	18903000	0	0	374980	18528000	8
		W6LHE8	W6LHE8	3	3	3	Acyl-CoA_dh_N domain-containing protein OS	1	3	3	3	0	0	1	3	0	0	1	3	0	0	1	3	8.7	8.7	8.7	57.592	519	519	0	88.641			By MS/MS	By MS/MS	0	0	2.9	8.7	18117000	0	0	1728300	16388000	10
		W6L7J3	W6L7J3	4	4	4	PHB domain-containing protein OS	1	4	4	4	0	0	1	4	0	0	1	4	0	0	1	4	12.9	12.9	12.9	40.107	356	356	0	75.363			By matching	By MS/MS	0	0	3.7	12.9	17770000	0	0	195580	17575000	14
	MURF2	Ltmurf2ed.Pep	Ltmurf2ed.Pep	1	1	1		1	1	1	1	0	0	0	1	0	0	0	1	0	0	0	1	2.3	2.3	2.3	43.798	355	355	0	6.629				By MS/MS	0	0	0	2.3	16769000	0	0	0	16769000	3
Tb927.7.1730	60S ribosomal protein L7, putative	W6LAJ8	W6LAJ8	2	2	2	Uncharacterized protein OS	1	2	2	2	0	0	2	2	0	0	2	2	0	0	2	2	11.2	11.2	11.2	27.495	240	240	0	20.178			By matching	By MS/MS	0	0	11.2	11.2	15741000	0	0	2346000	13395000	6
Tb927.11.1320	NDUFS7	W6LBG4	W6LBG4	4	4	4	Oxidored_q6 domain-containing protein OS	1	4	4	4	1	1	4	4	1	1	4	4	1	1	4	4	22.4	22.4	22.4	22.732	201	201	0	156.29	By MS/MS	By matching	By MS/MS	By MS/MS	7	7	22.4	22.4	15218000	909170	121890	1288600	12898000	14
Tb927.9.11220	tRNA import complex component, putative	W6L6Y6	W6L6Y6	3	3	3	Uncharacterized protein OS	1	3	3	3	1	0	2	3	1	0	2	3	1	0	2	3	9.2	9.2	9.2	42.123	357	357	0	31.991	By matching		By MS/MS	By MS/MS	2	0	5.6	9.2	15140000	155690	0	995340	13989000	8
		W6L3L7	W6L3L7	5	5	5	Dihydrolipoyl dehydrogenase OS	1	5	5	5	0	1	2	5	0	1	2	5	0	1	2	5	11.6	11.6	11.6	50.899	476	476	0	37.251		By matching	By matching	By MS/MS	0	1.5	4	11.6	14025000	0	18073	285300	13722000	10
Tb927.11.9720	40S ribosomal protein S27, putative	W6L7Y8	W6L7Y8	1	1	1	Uncharacterized protein OS	1	1	1	1	0	0	1	1	0	0	1	1	0	0	1	1	15.1	15.1	15.1	9.6882	86	86	0	44.489			By MS/MS	By MS/MS	0	0	15.1	15.1	13170000	0	0	2537000	10633000	5
Tb927.6.4690	60S ribosomal protein L9, putative	W6L989;W6L2V2	W6L989;W6L2V2	5;5	5;5	5;5	Uncharacterized protein OS; Uncharacterized protein OS	2	5	5	5	0	0	3	5	0	0	3	5	0	0	3	5	23.7	23.7	23.7	21.734	190	190;190	0	80.413			By matching	By MS/MS	0	0	10	23.7	12956000	0	0	776480	12180000	11
Tb927.4.1790	ribosomal protein L3, putative	W6KZZ3	W6KZZ3	4	4	4	Uncharacterized protein OS	1	4	4	4	0	0	1	4	0	0	1	4	0	0	1	4	8.6	8.6	8.6	47.792	419	419	0	124.51			By matching	By MS/MS	0	0	1.9	8.6	12619000	0	0	59751	12559000	8
		W6L5T0	W6L5T0	1	1	1	Superoxide dismutase (Fragment) OS	1	1	1	1	1	1	1	1	1	1	1	1	1	1	1	1	4.7	4.7	4.7	26.29	233	233	0	27.714	By matching	By matching	By matching	By MS/MS	4.7	4.7	4.7	4.7	12147000	325720	60247	408090	11353000	6
		W6LHI6	W6LHI6	1	1	1	Uncharacterized protein OS	1	1	1	1	0	0	1	1	0	0	1	1	0	0	1	1	7.1	7.1	7.1	15.832	140	140	0	6.5278			By MS/MS	By MS/MS	0	0	7.1	7.1	11755000	0	0	1361800	10394000	4
Tb927.11.15240	Ras-related protein RAB2B, putative	W6LC83;W6L7P9;W6LHI8	W6LC83	4;1;1	4;1;1	4;1;1	Uncharacterized protein OS	3	4	4	4	0	0	1	4	0	0	1	4	0	0	1	4	21.1	21.1	21.1	24.449	218	218;202;204	0	44.126			By matching	By MS/MS	0	0	6.4	21.1	11700000	0	0	57270	11642000	10
		W6LC94	W6LC94	2	2	2	IMPDH domain-containing protein OS	1	2	2	2	0	0	2	2	0	0	2	2	0	0	2	2	13.4	13.4	13.4	16.509	157	157	0	17.38			By MS/MS	By MS/MS	0	0	13.4	13.4	11520000	0	0	772640	10747000	7
		W6KX89	W6KX89	3	3	3	40S ribosomal protein S4 OS	1	3	3	3	0	1	1	3	0	1	1	3	0	1	1	3	8.1	8.1	8.1	30.709	273	273	0	18.332		By matching	By matching	By MS/MS	0	4.4	4.4	8.1	11318000	0	17226	1019100	10281000	9
Tb927.10.1160	NDUTB26	W6L984	W6L984	1	1	1	Uncharacterized protein OS	1	1	1	1	1	0	1	1	1	0	1	1	1	0	1	1	5	5	5	16.601	139	139	0	7.7745	By matching		By MS/MS	By MS/MS	5	0	5	5	11079000	134960	0	448280	10496000	6
		W6L415	W6L415	2	2	2	Phosphoglycerate kinase OS	1	2	2	2	0	0	2	2	0	0	2	2	0	0	2	2	4.2	4.2	4.2	57.319	527	527	0	15.002			By MS/MS	By MS/MS	0	0	4.2	4.2	10706000	0	0	1737500	8968400	9
Tb927.2.2510	Mitochondrial outer membrane protein porin 1	W6LGG6	W6LGG6	3	3	3	Uncharacterized protein OS	1	3	3	3	0	0	3	2	0	0	3	2	0	0	3	2	7.1	7.1	7.1	32.776	294	294	0	24.815			By MS/MS	By MS/MS	0	0	7.1	5.8	10489000	0	0	1804400	8684400	7
		W6L5U2	W6L5U2	1	1	1	Thioredoxin domain-containing protein OS	1	1	1	1	0	0	1	1	0	0	1	1	0	0	1	1	3.5	3.5	3.5	22.235	198	198	0.0097561	6.1281			By MS/MS	By MS/MS	0	0	3.5	3.5	10380000	0	0	823820	9556400	5
		W6L7R2	W6L7R2	1	1	1	Uncharacterized protein OS	1	1	1	1	0	0	1	1	0	0	1	1	0	0	1	1	10	10	10	22.874	201	201	0	10.462			By matching	By MS/MS	0	0	10	10	10010000	0	0	337280	9673100	8
Tb927.10.10610	protein tyrosine phosphatase, putative	W6L7A8	W6L7A8	1	1	1	Uncharacterized protein (Fragment) OS	1	1	1	1	0	0	0	1	0	0	0	1	0	0	0	1	3.8	3.8	3.8	26.596	236	236	0	8.4299				By MS/MS	0	0	0	3.8	9991200	0	0	0	9991200	2
		W6L9M1;W6L720	W6L9M1;W6L720	3;3	3;3	3;3	Ubiquitin-like domain-containing protein OS; Uncharacterized protein OS	2	3	3	3	0	0	1	3	0	0	1	3	0	0	1	3	26.6	26.6	26.6	14.566	128	128;152	0	28.388			By matching	By MS/MS	0	0	7	26.6	9984500	0	0	145070	9839400	7
		W6LHE1;W6L330	W6LHE1;W6L330	3;3	3;3	3;3	Uncharacterized protein OS; Uncharacterized protein OS	2	3	3	3	0	0	3	3	0	0	3	3	0	0	3	3	9.5	9.5	9.5	25.807	222	222;222	0	73.679			By MS/MS	By MS/MS	0	0	9.5	9.5	9694900	0	0	2154000	7540900	10
		W6L303	W6L303	1	1	1	40S ribosomal protein S3a OS	1	1	1	1	0	0	1	1	0	0	1	1	0	0	1	1	3.5	3.5	3.5	29.46	258	258	0	19.376			By MS/MS	By MS/MS	0	0	3.5	3.5	9671600	0	0	910950	8760700	7
		W6LH66	W6LH66	2	2	2	Ribosomal_L7Ae domain-containing protein OS	1	2	2	2	0	0	2	2	0	0	2	2	0	0	2	2	9.1	9.1	9.1	30.001	265	265	0	41.888			By MS/MS	By MS/MS	0	0	9.1	9.1	9105400	0	0	600210	8505200	6
		W6LD89	W6LD89	3	3	3	AMP-binding domain-containing protein OS	1	3	3	3	0	0	2	3	0	0	2	3	0	0	2	3	4.3	4.3	4.3	78.76	695	695	0	50.959			By matching	By MS/MS	0	0	2.9	4.3	9077600	0	0	494660	8582900	8
		W6L156	W6L156	1	1	1	Uncharacterized protein OS	1	1	1	1	0	0	1	1	0	0	1	1	0	0	1	1	7.2	7.2	7.2	16.721	152	152	0	89.327			By matching	By MS/MS	0	0	7.2	7.2	8981900	0	0	131710	8850200	3
		W6L7Q9	W6L7Q9	2	2	2	AAA domain-containing protein OS	1	2	2	2	0	0	2	2	0	0	2	2	0	0	2	2	7.4	7.4	7.4	35.57	403	403	0	17.204			By MS/MS	By MS/MS	0	0	7.4	7.4	8759500	0	0	1262900	7496600	5
		W6L5A0	W6L5A0	2	2	2	Uncharacterized protein OS	1	2	2	2	0	0	1	2	0	0	1	2	0	0	1	2	2.7	2.7	2.7	50.7	447	447	0	81.239			By matching	By MS/MS	0	0	2.7	2.7	7984200	0	0	183980	7800200	4
Tb927.11.15040	Chaperonin HSP60, mitochondrial	W6L0Q2	W6L0Q2	3	3	3	Uncharacterized protein OS	1	3	3	3	2	1	2	3	2	1	2	3	2	1	2	3	5.5	5.5	5.5	60.334	567	567	0	25.25	By matching	By matching	By MS/MS	By MS/MS	3.4	2.1	3.4	5.5	7924000	437880	28232	1005400	6452500	8
		W6LB55	W6LB55	2	2	2	AAA domain-containing protein OS	1	2	2	2	0	0	2	2	0	0	2	2	0	0	2	2	4.8	4.8	4.8	67.951	619	619	0	15.328			By MS/MS	By MS/MS	0	0	4.8	4.8	7732100	0	0	1268100	6464000	8
Tb927.3.1690	Mitochondrial ATP synthase subunit, putative	W6LCM6	W6LCM6	2	2	2	Uncharacterized protein OS	1	2	2	2	1	1	1	2	1	1	1	2	1	1	1	2	6.3	6.3	6.3	17.058	143	143	0	12.296	By MS/MS	By matching	By matching	By MS/MS	6.3	6.3	5.6	6.3	7370100	608020	22487	334140	6405400	5
		W6LD08	W6LD08	2	2	2	Ribosomal_L19e domain-containing protein OS	1	2	2	2	0	0	1	2	0	0	1	2	0	0	1	2	10.6	10.6	10.6	29.261	254	254	0	27.066			By MS/MS	By MS/MS	0	0	3.9	10.6	7061600	0	0	848820	6212800	7
		W6L186	W6L186	1	1	1	Thioredoxin domain-containing protein (Fragment) OS	1	1	1	1	0	0	1	1	0	0	1	1	0	0	1	1	3.1	3.1	3.1	25.822	226	226	0.0097087	6.1257			By matching	By MS/MS	0	0	3.1	3.1	7004900	0	0	231430	6773500	4
Tb927.10.5460	60S ribosomal protein L24, putative	W6KXW5	W6KXW5	2	2	2	Uncharacterized protein OS	1	2	2	2	0	0	2	2	0	0	2	2	0	0	2	2	18.4	18.4	18.4	14.594	125	125	0	25.668			By MS/MS	By MS/MS	0	0	18.4	18.4	6767000	0	0	1640200	5126800	1
Tb927.10.520	Mitochondrial ATP synthase subunit, putative	W6LGF7	W6LGF7	1	1	1	Uncharacterized protein OS	1	1	1	1	0	0	0	1	0	0	0	1	0	0	0	1	2	2	2	46.988	391	391	0	6.7425				By MS/MS	0	0	0	2	6480200	0	0	0	6480200	3
Tb927.11.7460	luminal binding protein 1 (BiP), putative	W6LFH0	W6LFH0	2	2	2	Uncharacterized protein OS	1	2	2	2	0	0	1	2	0	0	1	2	0	0	1	2	11.4	11.4	11.4	35.597	324	324	0	18.381			By matching	By MS/MS	0	0	3.1	11.4	6357700	0	0	100890	6256800	3
Tb927.10.11540	40S ribosomal protein S3, putative	W6KZ10	W6KZ10	1	1	1	KH type-2 domain-containing protein OS	1	1	1	1	0	0	1	1	0	0	1	1	0	0	1	1	0.6	0.6	0.6	127.91	1582	1582	0	19.294			By matching	By MS/MS	0	0	0.6	0.6	6191200	0	0	126900	6064300	5
		W6LCS7	W6LCS7	2	2	2	RING-type domain-containing protein OS	1	2	2	2	0	0	1	2	0	0	1	2	0	0	1	2	7.2	7.2	7.2	38.097	332	332	0	23.514			By matching	By MS/MS	0	0	4.2	7.2	6099400	0	0	109660	5989800	4
Tb927.9.7590	60S ribosomal protein L11, putative	W6LDJ9;W6KVU6	W6LDJ9;W6KVU6	3;2	3;2	3;2	Uncharacterized protein OS; Ribosomal_L5 domain-containing protein OS	2	3	3	3	0	0	2	3	0	0	2	3	0	0	2	3	16	16	16	21.528	188	188;156	0	30.267			By matching	By MS/MS	0	0	11.7	16	6028400	0	0	607770	5420600	6
		W6LF92;W6LC49;W6L7B8	W6LF92;W6LC49;W6L7B8	2;2;2	2;2;2	2;2;2	Histone H2B OS; Histone H2B OS; Histone H2B OS	3	2	2	2	0	0	1	2	0	0	1	2	0	0	1	2	18.9	18.9	18.9	12.306	111	111;111;111	0	34.903			By matching	By MS/MS	0	0	8.1	18.9	5962600	0	0	612010	5350600	6
		W6LEQ0	W6LEQ0	3	3	3	PHB domain-containing protein OS	1	3	3	3	1	0	3	3	1	0	3	3	1	0	3	3	6.5	6.5	6.5	30.907	279	279	0	28.284	By MS/MS		By MS/MS	By MS/MS	3.6	0	6.5	6.5	5739300	828200	0	555000	4356100	9
		W6LFW4	W6LFW4	1	1	1	Kinesin motor domain-containing protein OS	1	1	1	1	0	1	1	1	0	1	1	1	0	1	1	1	1.6	1.6	1.6	77.274	694	694	0	8.2966		By matching	By matching	By MS/MS	0	1.6	1.6	1.6	5572600	0	98785	409960	5063900	1
		W6LH40	W6LH40	2	2	2	Histone domain-containing protein OS	1	2	2	2	0	0	2	2	0	0	2	2	0	0	2	2	11.5	11.5	11.5	14.754	130	130	0	19.484			By MS/MS	By MS/MS	0	0	11.5	11.5	5529400	0	0	1028100	4501400	7
Tb927.11.7290	pantothenate kinase subunit, putative	W6L6N3	W6L6N3	2	2	2	AMP-binding domain-containing protein OS	1	2	2	2	0	0	1	2	0	0	1	2	0	0	1	2	1.9	1.9	1.9	162.95	1447	1447	0	50.87			By matching	By MS/MS	0	0	0.8	1.9	5528600	0	0	243950	5284700	5
		W6KYC1	W6KYC1	1	1	1	40S ribosomal protein S8 OS	1	1	1	1	0	0	1	1	0	0	1	1	0	0	1	1	6.9	6.9	6.9	24.692	218	218	0	7.9991			By matching	By MS/MS	0	0	6.9	6.9	5515200	0	0	512280	5002900	1
		W6LAW6	W6LAW6	4	4	4	Protein kinase domain-containing protein OS	1	4	4	4	0	0	3	4	0	0	3	4	0	0	3	4	13.3	13.3	13.3	34.293	301	301	0	78.075			By matching	By MS/MS	0	0	9.6	13.3	5434900	0	0	322300	5112600	3
		W6LAQ6	W6LAQ6	1	1	1	Uncharacterized protein OS	1	1	1	1	0	0	1	1	0	0	1	1	0	0	1	1	13.9	13.9	13.9	13.168	108	108	0	20.081			By matching	By MS/MS	0	0	13.9	13.9	5154700	0	0	505530	4649200	5
		W6KUV2	W6KUV2	3	3	3	Fatty acyl-CoA reductase OS	1	3	3	3	0	0	1	3	0	0	1	3	0	0	1	3	5.2	5.2	5.2	65.266	579	579	0	24.137			By matching	By MS/MS	0	0	1.6	5.2	5044800	0	0	40451	5004400	4
Tb927.11.13180	Present in the outer mitochondrial membrane proteome 10	W6KYN3	W6KYN3	2	2	2	Uncharacterized protein OS	1	2	2	2	0	0	1	2	0	0	1	2	0	0	1	2	4.6	4.6	4.6	65.309	584	584	0	16.232			By MS/MS	By MS/MS	0	0	2.6	4.6	4929800	0	0	541480	4388300	4
		W6LGS1	W6LGS1	2	2	2	GTP-binding nuclear protein OS	1	2	2	2	0	0	1	2	0	0	1	2	0	0	1	2	11	11	11	24.97	219	219	0	12.753			By matching	By MS/MS	0	0	5.9	11	4925200	0	0	154040	4771100	5
		W6L0J2	W6L0J2	2	2	2	MSP domain-containing protein OS	1	2	2	2	1	1	1	1	1	1	1	1	1	1	1	1	10.8	10.8	10.8	26.364	241	241	0	12.257	By matching	By MS/MS	By MS/MS	By MS/MS	3.7	7.1	3.7	3.7	4873800	48946	0	337660	4487200	6
Tb927.11.680	ribosomal protein L21E (60S), putative	W6LE42	W6LE42	1	1	1	Uncharacterized protein OS	1	1	1	1	0	0	1	1	0	0	1	1	0	0	1	1	6.3	6.3	6.3	18.273	159	159	0	9.1647			By MS/MS	By MS/MS	0	0	6.3	6.3	4557600	0	0	1071900	3485700	4
Tb927.8.4330	small GTP-binding protein Rab11	W6LC93	W6LC93	1	1	1	Uncharacterized protein OS	1	1	1	1	0	0	0	1	0	0	0	1	0	0	0	1	5.3	5.3	5.3	23.405	209	209	0	17.22				By MS/MS	0	0	0	5.3	4539000	0	0	0	4539000	4
		W6L4K1	W6L4K1	1	1	1	Ribosomal_S7 domain-containing protein OS	1	1	1	1	0	0	1	1	0	0	1	1	0	0	1	1	24.6	24.6	24.6	6.8458	61	61	0	20.348			By MS/MS	By MS/MS	0	0	24.6	24.6	4392500	0	0	501840	3890700	5
Tb927.7.3160	Cytoplasmic dynein 1 heavy chain (DYNC1H1), putative	W6KZH6	W6KZH6	3	3	3	Uncharacterized protein OS	1	3	3	3	0	0	0	3	0	0	0	3	0	0	0	3	0.7	0.7	0.7	609.73	5392	5392	0	24.04				By MS/MS	0	0	0	0.7	4340000	0	0	0	4340000	8
		W6LFI5	W6LFI5	2	2	2	Sacchrp_dh_NADP domain-containing protein OS	1	2	2	2	0	0	2	2	0	0	2	2	0	0	2	2	6.2	6.2	6.2	42.792	389	389	0	11.6			By MS/MS	By MS/MS	0	0	6.2	6.2	4329300	0	0	1111700	3217500	3
		W6LEZ6	W6LEZ6	2	2	2	Kinesin-like protein OS	1	2	2	2	0	0	0	2	0	0	0	2	0	0	0	2	3.3	3.3	3.3	86.778	757	757	0	44.591				By MS/MS	0	0	0	3.3	4216900	0	0	0	4216900	3
Tb927.7.1790	Adenine phosphoribosyltransferase, putative	W6L6V4	W6L6V4	1	1	1	Pribosyltran domain-containing protein OS	1	1	1	1	0	0	0	1	0	0	0	1	0	0	0	1	3.7	3.7	3.7	24.688	219	219	0	6.6401				By MS/MS	0	0	0	3.7	4097600	0	0	0	4097600	3
		W6KYR4	W6KYR4	1	1	1	Thioredoxin domain-containing protein OS	1	1	1	1	0	0	1	1	0	0	1	1	0	0	1	1	5.1	5.1	5.1	20.514	175	175	0	21.012			By MS/MS	By MS/MS	0	0	5.1	5.1	4086800	0	0	923310	3163500	5
Tb927.4.1860	ribosomal protein S19	W6L076	W6L076	2	1	1	Uncharacterized protein OS	1	2	1	1	0	0	2	2	0	0	1	1	0	0	1	1	13.9	6.7	6.7	23.269	209	209	0	6.7177			By matching	By MS/MS	0	0	13.9	13.9	4041200	0	0	753650	3287600	2
Tb927.11.15440	NADH dehydrogenase (ubiquinone) 1 beta subcomplex subunit, putative	W6L3F9	W6L3F9	1	1	1	Uncharacterized protein OS	1	1	1	1	0	0	1	1	0	0	1	1	0	0	1	1	7.4	7.4	7.4	22.232	190	190	0	13.852			By matching	By MS/MS	0	0	7.4	7.4	4006800	0	0	219910	3786900	2
	ND1	Cfnd1.pep;Ltnd1.Pep	Cfnd1.pep;Ltnd1.Pep	1;1	1;1	1;1	;	2	1	1	1	0	0	0	1	0	0	0	1	0	0	0	1	12.1	12.1	12.1	7.342	66	66;313	0	6.6244				By MS/MS	0	0	0	12.1	3972700	0	0	0	3972700	2
		W6L0Z4	W6L0Z4	1	1	1	Histone H4 OS	1	1	1	1	0	0	1	1	0	0	1	1	0	0	1	1	12	12	12	11.349	100	100	0	17.694			By matching	By MS/MS	0	0	12	12	3787200	0	0	1088200	2698900	3
		W6LAE3	W6LAE3	2	2	2	Uncharacterized protein OS	1	2	2	2	0	0	1	2	0	0	1	2	0	0	1	2	0.4	0.4	0.4	726.83	6650	6650	0	11.58			By MS/MS	By MS/MS	0	0	0.2	0.4	3756000	0	0	634810	3121200	2
Tb927.10.2560	mitochondrial malate dehydrogenase	W6LCQ2	W6LCQ2	1	1	1	Uncharacterized protein OS	1	1	1	1	0	0	1	1	0	0	1	1	0	0	1	1	2.8	2.8	2.8	33.864	322	322	0	7.7724			By MS/MS	By matching	0	0	2.8	2.8	3571900	0	0	3441900	130080	3
Tb927.10.1080	40S ribosomal protein S23, putative	W6L758	W6L758	1	1	1	Uncharacterized protein OS	1	1	1	1	0	0	1	1	0	0	1	1	0	0	1	1	8.4	8.4	8.4	16.024	143	143	0	7.1041			By matching	By MS/MS	0	0	8.4	8.4	3546600	0	0	47471	3499200	5
		W6LFI7	W6LFI7	3	3	3	Glycerol-3-phosphate dehydrogenase OS	1	3	3	3	0	0	0	3	0	0	0	3	0	0	0	3	3.5	3.5	3.5	66.998	606	606	0	22.854				By MS/MS	0	0	0	3.5	3542800	0	0	0	3542800	4
		W6LDH0	W6LDH0	1	1	1	Uncharacterized protein OS	1	1	1	1	0	0	0	1	0	0	0	1	0	0	0	1	8.2	8.2	8.2	17.032	146	146	0	13.256				By MS/MS	0	0	0	8.2	3344900	0	0	0	3344900	4
		W6LD84	W6LD84	3	3	3	40S ribosomal protein S7 OS	1	3	3	3	0	0	2	2	0	0	2	2	0	0	2	2	14.5	14.5	14.5	23.987	200	200	0	16.508			By MS/MS	By MS/MS	0	0	10	10.5	3337900	0	0	568110	2769700	4
		W6LEK2	W6LEK2	1	1	1	AAA domain-containing protein OS	1	1	1	1	0	0	1	1	0	0	1	1	0	0	1	1	3.9	3.9	3.9	40.147	360	360	0	20.251			By MS/MS	By MS/MS	0	0	3.9	3.9	3264200	0	0	289300	2974900	3
Tb927.9.11120	Chromosome passenger complex (CPC) protein	W6LFL3	W6LFL3	3	3	3	Uncharacterized protein OS	1	3	3	3	0	0	2	3	0	0	2	3	0	0	2	3	6.5	6.5	6.5	73.218	604	604	0	18.506			By MS/MS	By MS/MS	0	0	4	6.5	3245800	0	0	292910	2952900	1
		W6KZ86	W6KZ86	1	1	1	Succinate--CoA ligase [ADP-forming] subunit beta, mitochondrial OS	1	1	1	1	0	0	1	1	0	0	1	1	0	0	1	1	2.4	2.4	2.4	44.572	413	413	0	9.1413			By matching	By MS/MS	0	0	2.4	2.4	3133600	0	0	119490	3014100	3
		W6L3V7	W6L3V7	1	1	1	Uncharacterized protein OS	1	1	1	1	0	0	0	1	0	0	0	1	0	0	0	1	4.2	4.2	4.2	27.791	238	238	0	6.3365				By MS/MS	0	0	0	4.2	3121600	0	0	0	3121600	2
		W6L0J4	W6L0J4	1	1	1	Histone H2A OS	1	1	1	1	0	0	1	1	0	0	1	1	0	0	1	1	6.8	6.8	6.8	14.321	133	133	0	6.4737			By MS/MS	By MS/MS	0	0	6.8	6.8	3100100	0	0	0	3100100	2
		W6L4I1	W6L4I1	2	2	2	Uncharacterized protein OS	1	2	2	2	2	0	0	0	2	0	0	0	2	0	0	0	7.4	7.4	7.4	50.074	445	445	0	10.513	By MS/MS				7.4	0	0	0	3035400	3035400	0	0	0	7
Tb927.10.7620	mitochondrial ATP-dependent zinc metallopeptidase, putative	W6L165	W6L165	2	2	2	Uncharacterized protein OS	1	2	2	2	0	0	1	2	0	0	1	2	0	0	1	2	4.8	4.8	4.8	43.702	398	398	0	16.472			By matching	By MS/MS	0	0	2.3	4.8	2926100	0	0	50124	2876000	2
		W6L5X3	W6L5X3	2	2	1	Ribosomal_L18e/L15P domain-containing protein OS	1	2	2	1	0	0	1	2	0	0	1	2	0	0	0	1	12.1	12.1	7.6	22.211	198	198	0	20.845			By MS/MS	By MS/MS	0	0	4.5	12.1	2868300	0	0	387460	2480900	2
		W6LFP7	W6LFP7	2	2	2	Nitroreductase domain-containing protein OS	1	2	2	2	0	0	2	1	0	0	2	1	0	0	2	1	3.6	3.6	3.6	36.617	331	331	0	12.089			By MS/MS	By MS/MS	0	0	3.6	2.4	2861900	0	0	1216200	1645700	6
		W6KYE4	W6KYE4	2	2	2	Uncharacterized protein OS	1	2	2	2	0	0	1	2	0	0	1	2	0	0	1	2	6.5	6.5	6.5	51.64	449	449	0	26.271			By matching	By MS/MS	0	0	2.9	6.5	2819100	0	0	361460	2457700	4
Tb927.11.5600	Archaic Translocase of outer membrane 14 kDa subunit	W6KUY2	W6KUY2	1	1	1	Uncharacterized protein (Fragment) OS	1	1	1	1	0	0	0	1	0	0	0	1	0	0	0	1	9.8	9.8	9.8	12.892	112	112	0	16.57				By MS/MS	0	0	0	9.8	2645100	0	0	0	2645100	4
		W6LGU0	W6LGU0	1	1	1	Uncharacterized protein OS	1	1	1	1	0	0	1	1	0	0	1	1	0	0	1	1	16.1	16.1	16.1	7.5395	62	62	0	16.475			By matching	By MS/MS	0	0	16.1	16.1	2623200	0	0	82392	2540800	1
Tb927.4.2180	60S ribosomal protein L35a, putative	W6LDG2	W6LDG2	2	2	2	Uncharacterized protein OS	1	2	2	2	0	0	2	2	0	0	2	2	0	0	2	2	10.4	10.4	10.4	16.445	144	144	0	11.788			By matching	By MS/MS	0	0	10.4	10.4	2368100	0	0	466160	1901900	3
Tb927.11.10570	LSU ribosomal protein, mitochondrial, putative	W6LA02	W6LA02	1	1	1	Uncharacterized protein OS	1	1	1	1	0	0	1	1	0	0	1	1	0	0	1	1	3.7	3.7	3.7	35.17	301	301	0	27.962			By matching	By MS/MS	0	0	3.7	3.7	2204900	0	0	152910	2052000	2
		W6LBD4	W6LBD4	1	1	1	ELMO domain-containing protein OS	1	1	1	1	0	0	0	1	0	0	0	1	0	0	0	1	2.8	2.8	2.8	47.475	424	424	0	14.41				By MS/MS	0	0	0	2.8	2198400	0	0	0	2198400	1
Tb927.9.15010	NDUTB25	W6LE24	W6LE24	1	1	1	Uncharacterized protein OS	1	1	1	1	0	0	0	1	0	0	0	1	0	0	0	1	5.3	5.3	5.3	24.168	208	208	0	16.483				By MS/MS	0	0	0	5.3	2098200	0	0	0	2098200	1
Tb927.4.3450	Mitochondrial ATP synthase subunit, putative	W6L334	W6L334	1	1	1	Uncharacterized protein OS	1	1	1	1	0	0	0	1	0	0	0	1	0	0	0	1	8.5	8.5	8.5	14.014	117	117	0	12.785				By MS/MS	0	0	0	8.5	2026600	0	0	0	2026600	3
		W6LDD0	W6LDD0	1	1	1	Uncharacterized protein OS	1	1	1	1	0	0	1	1	0	0	1	1	0	0	1	1	13.7	13.7	13.7	11.419	102	102	0	7.3754			By MS/MS	By matching	0	0	13.7	13.7	2025500	0	0	550850	1474700	2
Tb927.8.5560	NDUTB31	W6LEB4	W6LEB4	1	1	1	Uncharacterized protein OS	1	1	1	1	0	0	1	1	0	0	1	1	0	0	1	1	1.6	1.6	1.6	64.215	571	571	0	7.7845			By matching	By MS/MS	0	0	1.6	1.6	1988900	0	0	207960	1781000	3
		W6L439	W6L439	1	1	1	Elongation of fatty acids protein OS	1	1	1	1	0	0	0	1	0	0	0	1	0	0	0	1	6.1	6.1	6.1	32.208	279	279	0	17.907				By MS/MS	0	0	0	6.1	1975900	0	0	0	1975900	3
Tb927.11.6140	40S ribosomal protein S15A, putative	W6L1N4	W6L1N4	1	1	1	Uncharacterized protein OS	1	1	1	1	0	0	1	1	0	0	1	1	0	0	1	1	8.5	8.5	8.5	14.921	130	130	0	11.417			By matching	By MS/MS	0	0	8.5	8.5	1910300	0	0	320620	1589700	1
Tb927.7.2640	cytoskeleton associated protein, putative	W6LEW9	W6LEW9	2	2	2	Uncharacterized protein OS	1	2	2	2	0	0	1	2	0	0	1	2	0	0	1	2	8.6	8.6	8.6	34.234	290	290	0	11.314			By MS/MS	By MS/MS	0	0	3.1	8.6	1816500	0	0	1088700	727710	1
		W6L4Y6;W6L2K8	W6L4Y6;W6L2K8	1;1	1;1	1;1	Uncharacterized protein OS; Uncharacterized protein OS	2	1	1	1	0	0	1	1	0	0	1	1	0	0	1	1	7.6	7.6	7.6	15.569	144	144;144	0	7.6087			By MS/MS	By MS/MS	0	0	7.6	7.6	1773000	0	0	281980	1491000	3
		W6KY89	W6KY89	1	1	1	Uncharacterized protein OS	1	1	1	1	0	0	0	1	0	0	0	1	0	0	0	1	2.2	2.2	2.2	59.979	548	548	0.0050251	6.2624				By MS/MS	0	0	0	2.2	1567900	0	0	0	1567900	2
Tb927.4.3300	mitochondrial ATP-dependent zinc metallopeptidase	W6KZR2	W6KZR2	1	1	1	AAA domain-containing protein OS	1	1	1	1	0	0	0	1	0	0	0	1	0	0	0	1	1.3	1.3	1.3	85.501	770	770	0	6.7111				By MS/MS	0	0	0	1.3	1564800	0	0	0	1564800	2
Tb927.10.12680	60S ribosomal protein L34, putative	W6L724	W6L724	2	2	2	Uncharacterized protein OS	1	2	2	2	0	0	0	2	0	0	0	2	0	0	0	2	9.6	9.6	9.6	19.205	167	167	0	16.811				By MS/MS	0	0	0	9.6	1548300	0	0	0	1548300	0
		W6L6G0	W6L6G0	2	2	2	Uncharacterized protein OS	1	2	2	2	0	0	0	2	0	0	0	2	0	0	0	2	11.6	11.6	11.6	31.504	267	267	0	11.413				By MS/MS	0	0	0	11.6	1496800	0	0	0	1496800	2
		W6KY37	W6KY37	1	1	1	Uncharacterized protein OS	1	1	1	1	0	0	0	1	0	0	0	1	0	0	0	1	5	5	5	23.468	200	200	0	6.6046				By MS/MS	0	0	0	5	1449700	0	0	0	1449700	0
		W6L933	W6L933	1	1	1	Protein phosphatase OS	1	1	1	1	0	0	1	1	0	0	1	1	0	0	1	1	4.1	4.1	4.1	32.577	292	292	0	29.055			By matching	By MS/MS	0	0	4.1	4.1	1319200	0	0	102410	1216800	3
		W6L0X5	W6L0X5	1	1	1	Uncharacterized protein OS	1	1	1	1	0	0	1	1	0	0	1	1	0	0	1	1	2.9	2.9	2.9	52.659	451	451	0	6.3352			By matching	By MS/MS	0	0	2.9	2.9	1167800	0	0	83089	1084700	1
		W6LH11	W6LH11	1	1	1	Glycerol-3-phosphate dehydrogenase [NAD(+)] OS	1	1	1	1	0	0	0	1	0	0	0	1	0	0	0	1	2.2	2.2	2.2	39.115	363	363	0	17.708				By MS/MS	0	0	0	2.2	972570	0	0	0	972570	1
		W6KZ45	W6KZ45	2	1	1	Ribosomal_L18e/L15P domain-containing protein OS	1	2	1	1	0	0	1	2	0	0	0	1	0	0	0	1	8.1	3.5	3.5	22.198	198	198	0.009901	6.188			By matching	By MS/MS	0	0	4.5	8.1	971260	0	0	0	971260	3
Tb927.11.12060	Peroxisomal biogenesis factor 11 (PEX11), putative	W6L514	W6L514	1	1	1	Uncharacterized protein OS	1	1	1	1	0	0	0	1	0	0	0	1	0	0	0	1	2.8	2.8	2.8	37.674	324	324	0	6.9846				By MS/MS	0	0	0	2.8	791860	0	0	0	791860	0
Tb927.2.4130	enoyl-CoA hydratase/Enoyl-CoA isomerase/3-hydroxyacyl-CoA dehydrogenase	W6LFU6	W6LFU6	1	1	1	Uncharacterized protein OS	1	1	1	1	0	0	0	1	0	0	0	1	0	0	0	1	2.3	2.3	2.3	71.664	655	655	0	6.7953				By MS/MS	0	0	0	2.3	762940	0	0	0	762940	1
		W6LCF5	W6LCF5	1	1	1	Uncharacterized protein OS	1	1	1	1	0	0	1	1	0	0	1	1	0	0	1	1	4.3	4.3	4.3	32.348	279	279	0.0098522	6.1717			By matching	By MS/MS	0	0	4.3	4.3	754390	0	0	48723	705670	1
Tb927.8.3410	Inositol hexakisphosphate, putative	W6LCP6	W6LCP6	1	1	1	Uncharacterized protein OS	1	1	1	1	0	0	1	1	0	0	1	1	0	0	1	1	0.7	0.7	0.7	152.09	1362	1362	1	-2			By matching	By MS/MS	0	0	0.7	0.7	682180	0	0	25661	656520	0
Tb927.10.14550	ATP-dependent RNA helicase HEL67	W6L7P3	W6L7P3	1	1	1	Uncharacterized protein OS	1	1	1	1	0	0	0	1	0	0	0	1	0	0	0	1	2	2	2	72.146	649	649	0	6.3133				By MS/MS	0	0	0	2	665990	0	0	0	665990	1
		W6LFR5	W6LFR5	1	1	1	Citrate synthase OS	1	1	1	1	0	0	0	1	0	0	0	1	0	0	0	1	2.4	2.4	2.4	51.7	468	468	0	10.744				By MS/MS	0	0	0	2.4	536920	0	0	0	536920	0
Tb927.8.4620	small GTP-binding protein Rab7	W6LDC1	W6LDC1	1	1	1	Uncharacterized protein OS	1	1	1	1	0	0	0	1	0	0	0	1	0	0	0	1	4.4	4.4	4.4	25.384	227	227	0	7.0346				By MS/MS	0	0	0	4.4	472940	0	0	0	472940	0
		W6LBB1	W6LBB1	1	1	1	Clu domain-containing protein OS	1	1	1	1	0	0	0	1	0	0	0	1	0	0	0	1	0.2	0.2	0.2	230.52	3608	3608	1	-2				By MS/MS	0	0	0	0.2	415670	0	0	0	415670	3
		W6LDX5	W6LDX5	1	1	1	Nucleolar GTP-binding protein 1 OS	1	1	1	1	0	0	0	1	0	0	0	1	0	0	0	1	1.5	1.5	1.5	74.156	654	654	0	6.3627				By MS/MS	0	0	0	1.5	339790	0	0	0	339790	0
		W6LFK9	W6LFK9	1	1	1	Uncharacterized protein OS	1	1	1	1	0	0	0	1	0	0	0	1	0	0	0	1	3.6	3.6	3.6	27.951	251	251	1	-2				By MS/MS	0	0	0	3.6	287650	0	0	0	287650	0
		W6L4D8	W6L4D8	1	1	1	Uncharacterized protein OS	1	1	1	1	0	0	0	1	0	0	0	1	0	0	0	1	0.8	0.8	0.8	124.53	1116	1116	0.0098039	6.137				By MS/MS	0	0	0	0.8	0	0	0	0	0	1
		W6L5F9	W6L5F9	1	1	1	Uncharacterized protein OS	1	1	1	1	0	0	1	0	0	0	1	0	0	0	1	0	0.6	0.6	0.6	199.7	1812	1812	1	-2			By MS/MS		0	0	0.6	0	0	0	0	0	0	2
		W6L5I5;W6LE19;W6L8J2	W6L5I5;W6LE19;W6L8J2	1;1;1	1;1;1	1;1;1	Kinesin motor domain-containing protein OS; Kinesin motor domain-containing protein OS; Kinesin motor domain-containing protein OS	3	1	1	1	0	0	0	1	0	0	0	1	0	0	0	1	1.1	1.1	1.1	111.96	1028	1028;1065;1085	0	56.695				By MS/MS	0	0	0	1.1	0	0	0	0	0	3
Tb927.11.3250	dynein heavy chain, putative	W6LAY3	W6LAY3	1	1	1	Uncharacterized protein OS	1	1	1	1	0	0	0	1	0	0	0	1	0	0	0	1	0.3	0.3	0.3	532.32	4654	4654	0	7.4243				By MS/MS	0	0	0	0.3	0	0	0	0	0	2

## Sheet: Sergeia_podlipaevi
TriTrypDB-48_TbruceiTREU927_AnnotatedProteins.fasta	Manual	TriTrypDB-48_TbruceiLister427_2018_AnnotatedProteins.fasta
Protein IDs	Annotations	Protein IDs	Majority protein IDs	Peptide counts (all)	Peptide counts (razor+unique)	Peptide counts (unique)	Fasta headers	Number of proteins	Peptides	Razor + unique peptides	Unique peptides	Peptides Sample_2	Peptides Sample_6	Razor + unique peptides Sample_2	Razor + unique peptides Sample_6	Unique peptides Sample_2	Unique peptides Sample_6	Sequence coverage [%]	Unique + razor sequence coverage [%]	Unique sequence coverage [%]	Mol. weight [kDa]	Sequence length	Sequence lengths	Q-value	Score	Sequence coverage Sample_2 [%]	Sequence coverage Sample_6 [%]	Intensity	Intensity Sample_2	Intensity Sample_6	MS/MS Count
Tb927.3.1380:mRNA-p1		Tb427_030013500.1-p1	Tb427_030013500.1-p1	18	18	18	ATP synthase alpha/beta family, beta-barrel domain/ATP synthase alpha/beta family, nucleotide-binding domain containing protein, putative	1	18	18	18	16	16	16	16	16	16	41.2	41.2	41.2	55.775	519	519	0	323.31	40.7	40.3	8423800000	4252000000	4171800000	293
Tb927.7.7430:mRNA-p1;Tb927.7.7420:mRNA-p1		Tb427_070081900.1-p1;Tb427_070081800.1-p1	Tb427_070081900.1-p1;Tb427_070081800.1-p1	26;26	26;26	26;26	ATP synthase alpha/beta family, nucleotide-binding domain/ATP synthase alpha/beta chain, C terminal domain containing protein, putative ;ATP synthase alpha/beta family, nucleotide-binding domain/ATP synthase alpha/beta chain, C terminal domain containing p	2	26	26	26	24	22	24	22	24	22	31.7	31.7	31.7	63.502	584	584;584	0	323.31	29.5	29.8	4981300000	2335100000	2646200000	301
Tb927.5.1710:mRNA-p1		Tb427_050022900.1-p1	Tb427_050022900.1-p1	2	2	2	hypothetical protein, conserved	1	2	2	2	2	2	2	2	2	2	10.1	10.1	10.1	21.242	188	188	0	323.31	10.1	10.1	606070000	255230000	350840000	22
Tb927.5.2930:mRNA-p1		Tb427_050035800.1-p1	Tb427_050035800.1-p1	5	5	5	hypothetical protein, conserved	1	5	5	5	5	4	5	4	5	4	9.2	9.2	9.2	43.308	370	370	0	78.665	9.2	8.1	314500000	153410000	161090000	49
Tb927.1.2390:mRNA-p1;Tb927.1.2370:mRNA-p1;Tb927.1.2350:mRNA-p1;Tb927.1.2330:mRNA-p1;Tb11.v5.0469.1-p1;Tb927.1.2410:pseudogenic_transcript-p1		Tb427_010018300.1-p1;Tb427_010018100.1-p1;Tb427_010017900.1-p1;Tb427_010017700.1-p1;Tb427_010017500.1-p1;Tb427_010017300.1-p1;Tb427_010017100.1-p1	Tb427_010018300.1-p1;Tb427_010018100.1-p1;Tb427_010017900.1-p1;Tb427_010017700.1-p1;Tb427_010017500.1-p1;Tb427_010017300.1-p1;Tb427_010017100.1-p1	7;7;7;7;7;7;7	7;7;7;7;7;7;7	7;7;7;7;7;7;7	Tubulin/FtsZ family, GTPase domain/Tubulin C-terminal domain containing protein, putative ;Tubulin/FtsZ family, GTPase domain/Tubulin C-terminal domain containing protein, putative ;Tubulin/FtsZ family, GTPase domain/Tubulin C-terminal domain containing pr	7	7	7	7	7	7	7	7	7	7	18.6	18.6	18.6	49.704	442	442;442;442;442;442;442;442	0	323.31	18.6	18.6	302440000	130010000	172430000	57
Tb927.10.14840:mRNA-p1;Tb927.10.14830:mRNA-p1;Tb927.10.14820:mRNA-p1		Tb427_100156700.1-p1;Tb427_100156600.1-p1;Tb427_100156500.1-p1	Tb427_100156700.1-p1;Tb427_100156600.1-p1;Tb427_100156500.1-p1	4;4;4	4;4;4	4;4;4	Mitochondrial carrier protein, putative ;Mitochondrial carrier protein, putative ;Mitochondrial carrier protein, putative	3	4	4	4	4	4	4	4	4	4	9.8	9.8	9.8	34.073	307	307;307;307	0	144.17	9.8	9.8	281610000	116780000	164840000	35
Tb927.10.14860:mRNA-p1	NDUFA6	Tb427_100156800.1-p1	Tb427_100156800.1-p1	13	13	13	Complex 1 protein (LYR family), putative	1	13	13	13	12	10	12	10	12	10	13.5	13.5	13.5	83.499	713	713	0	323.31	13.5	12.3	263760000	117170000	146590000	59
Tb927.10.13620:mRNA-p1	NDUFA9	Tb427_100144000.1-p1	Tb427_100144000.1-p1	4	4	4	3-beta hydroxysteroid dehydrogenase/isomerase family, putative	1	4	4	4	4	1	4	1	4	1	8.7	8.7	8.7	54.803	485	485	0	323.31	8.7	3.7	194810000	127560000	67251000	27
Tb927.10.12540:mRNA-p1	NDUFS1	Tb427_100132800.1-p1	Tb427_100132800.1-p1	4	4	4	2Fe-2S iron-sulfur cluster binding domain/NADH-ubiquinone oxidoreductase-G iron-sulfur binding region containing protein, putative	1	4	4	4	3	4	3	4	3	4	14.5	14.5	14.5	33.807	303	303	0	323.31	12.2	14.5	184130000	94942000	89184000	30
Tb927.5.2550:mRNA-p1		Tb427_050031900.1-p1	Tb427_050031900.1-p1	3	3	3	hypothetical protein, conserved	1	3	3	3	3	3	3	3	3	3	8.7	8.7	8.7	37.058	322	322	0	141.86	8.7	8.7	157640000	111370000	46268000	23
Tb927.1.4230:mRNA-p1		Tb427_010028700.1-p1	Tb427_010028700.1-p1	5	5	5	hypothetical protein, conserved	1	5	5	5	4	5	4	5	4	5	14.1	14.1	14.1	49.936	426	426	0	298.43	12.4	14.1	145230000	74677000	70549000	51
Tb927.9.15380:mRNA-p1;Tb11.v5.0686.1-p1	NDUTB5	Tb427_090089600.1-p1	Tb427_090089600.1-p1	2	2	2	hypothetical protein, conserved	1	2	2	2	2	2	2	2	2	2	5.1	5.1	5.1	42.585	373	373	0	104.94	5.1	5.1	115690000	59530000	56163000	21
Tb927.10.4280:mRNA-p1		Tb427_100047100.1-p1	Tb427_100047100.1-p1	2	2	2	Ubiquinol-cytochrome C reductase complex 14kD subunit, putative	1	2	2	2	2	1	2	1	2	1	10.9	10.9	10.9	24.055	201	201	0	29.69	10.9	7.5	103630000	44989000	58645000	20
Tb927.5.1060:mRNA-p1		Tb427_050015300.1-p1	Tb427_050015300.1-p1	3	3	3	Insulinase (Peptidase family M16)/Peptidase M16 inactive domain containing protein, putative	1	3	3	3	3	2	3	2	3	2	7.6	7.6	7.6	54.121	489	489	0	110.55	7.6	5.1	101270000	57405000	43863000	40
Tb927.4.440:mRNA-p1	NDUFB11	Tb427_040006300.1-p1	Tb427_040006300.1-p1	1	1	1	ESSS subunit of NADH:ubiquinone oxidoreductase (complex I), putative	1	1	1	1	1	1	1	1	1	1	12.5	12.5	12.5	13.767	112	112	0	72.79	12.5	12.5	86127000	32918000	53209000	7
		Tb427_110034500.1-p1	Tb427_110034500.1-p1	1	1	1	Nuclear pore protein 84 / 107, putative	1	1	1	1	1	0	1	0	1	0	2.9	2.9	2.9	89.146	796	796	0	5.9718	2.9	0	84759000	84759000	0	3
Tb927.1.2400:mRNA-p1;Tb927.1.2380:mRNA-p1;Tb927.1.2360:mRNA-p1;Tb927.1.2340:mRNA-p1;Tb11.v5.0468.1-p1		Tb427_010018400.1-p1;Tb427_010018200.1-p1;Tb427_010018000.1-p1;Tb427_010017800.1-p1;Tb427_010017600.1-p1;Tb427_010017400.1-p1;Tb427_010017200.1-p1	Tb427_010018400.1-p1;Tb427_010018200.1-p1;Tb427_010018000.1-p1;Tb427_010017800.1-p1;Tb427_010017600.1-p1;Tb427_010017400.1-p1;Tb427_010017200.1-p1	4;4;4;4;4;4;4	4;4;4;4;4;4;4	4;4;4;4;4;4;4	Tubulin/FtsZ family, GTPase domain/Tubulin C-terminal domain containing protein, putative ;Tubulin/FtsZ family, GTPase domain/Tubulin C-terminal domain containing protein, putative ;Tubulin/FtsZ family, GTPase domain/Tubulin C-terminal domain containing pr	7	4	4	4	3	4	3	4	3	4	16.2	16.2	16.2	49.787	451	451;451;451;451;451;451;451	0	323.31	11.8	16.2	72839000	35336000	37503000	31
		Tb427_070070800.1-p1	Tb427_070070800.1-p1	1	1	1	Trypanosome variant surface glycoprotein C-terminal domain containing protein, putative	1	1	1	1	1	1	1	1	1	1	2.7	2.7	2.7	52.14	490	490	0	6.1946	2.7	2.7	71948000	29700000	42248000	4
Tb927.6.4300:mRNA-p1;Tb927.6.4280:mRNA-p1;Tb927.10.6880:mRNA-p1;Tb11.v5.0516.1-p1		Tb427_060048100.1-p1;Tb427_060047900.1-p1;Tb427_060047700.1-p1;Tb427_100073300.1-p1	Tb427_060048100.1-p1;Tb427_060047900.1-p1;Tb427_060047700.1-p1	4;4;4;1	4;4;4;1	4;4;4;1	Glyceraldehyde 3-phosphate dehydrogenase, NAD binding domain/Glyceraldehyde 3-phosphate dehydrogenase, C-terminal domain containing protein, putative ;Glyceraldehyde 3-phosphate dehydrogenase, NAD binding domain/Glyceraldehyde 3-phosphate dehydrogenase, C-	4	4	4	4	4	4	4	4	4	4	8.4	8.4	8.4	39.047	359	359;359;359;331	0	37.95	8.4	8.4	71655000	26093000	45562000	28
Tb927.1.4100:mRNA-p1		Tb427_010028200.1-p1	Tb427_010028200.1-p1	3	3	3	hypothetical protein, conserved	1	3	3	3	2	3	2	3	2	3	9.1	9.1	9.1	40.49	353	353	0	52.588	6.8	9.1	56849000	16149000	40700000	12
Tb927.4.3450:mRNA-p1		Tb427_040037300.1-p1	Tb427_040037300.1-p1	1	1	1	hypothetical protein, conserved	1	1	1	1	1	1	1	1	1	1	8.8	8.8	8.8	13.735	114	114	0	98.954	8.8	8.8	53780000	22752000	31028000	15
Tb927.3.1690:mRNA-p1		Tb427_030016600.1-p1	Tb427_030016600.1-p1	1	1	1	hypothetical protein, conserved	1	1	1	1	1	1	1	1	1	1	4.8	4.8	4.8	17.154	145	145	0	36.368	4.8	4.8	53012000	22908000	30104000	7
Tb927.11.15820:mRNA-p1	NDUTB10	Tb427_110176700.1-p1	Tb427_110176700.1-p1	2	2	2	Iron/manganese superoxide dismutases, alpha-hairpin domain/Iron/manganese superoxide dismutases, C-terminal domain containing protein, putative	1	2	2	2	2	2	2	2	2	2	6.1	6.1	6.1	36.03	309	309	0	56.99	6.1	6.1	49553000	19326000	30228000	12
Tb927.6.4570:mRNA-p1		Tb427_060050800.1-p1	Tb427_060050800.1-p1	1	1	1	hypothetical protein, conserved	1	1	1	1	1	1	1	1	1	1	5	5	5	17.664	141	141	0	7.8804	5	5	43771000	20735000	23036000	5
Tb927.9.14160:mRNA-p1		Tb427_090084100.1-p1	Tb427_090084100.1-p1	2	2	2	Rieske [2Fe-2S] domain containing protein, putative	1	2	2	2	2	1	2	1	2	1	5.4	5.4	5.4	33.655	297	297	0	115.18	5.4	4.7	41699000	14687000	27012000	27
Tb927.8.6580:mRNA-p1		Tb427_080072100.1-p1	Tb427_080072100.1-p1	4	4	4	FAD binding domain/Fumarate reductase flavoprotein C-term, putative	1	4	4	4	3	3	3	3	3	3	11.3	11.3	11.3	66.88	609	609	0	323.31	8.9	6.9	40357000	11461000	28896000	16
Tb927.11.15810:mRNA-p1	NDUFB9	Tb427_110176600.1-p1	Tb427_110176600.1-p1	4	4	4	hypothetical protein, conserved	1	4	4	4	4	3	4	3	4	3	13.2	13.2	13.2	36.289	304	304	0	131.98	13.2	8.9	38889000	15810000	23079000	23
		Tb427_010019800.1-p1	Tb427_010019800.1-p1	1	1	1	Adaptin N terminal region/non-SMC mitotic condensation complex subunit 1/Coatomer beta C-terminal region/Coatomer beta subunit appendage platform, putative	1	1	1	1	1	1	1	1	1	1	1.1	1.1	1.1	110.06	982	982	1	-2	1.1	1.1	35263000	13620000	21644000	7
Tb927.11.6280:mRNA-p1		Tb427_110067700.1-p1	Tb427_110067700.1-p1	4	4	4	Pyruvate phosphate dikinase, PEP/pyruvate binding domain/PEP-utilising enzyme, mobile domain/PEP-utilising enzyme, TIM barrel domain containing protein, putative	1	4	4	4	4	3	4	3	4	3	4.7	4.7	4.7	100.41	913	913	0	97.609	4.7	3.4	32232000	12597000	19635000	14
		Tb427_080038400.1-p1	Tb427_080038400.1-p1	1	1	1	hypothetical protein, conserved	1	1	1	1	1	1	1	1	1	1	3.1	3.1	3.1	28.565	260	260	1	-2	3.1	3.1	32085000	11039000	21046000	6
Tb927.11.9930:mRNA-p1	NDUFB10	Tb427_110107700.1-p1	Tb427_110107700.1-p1	2	2	2	hypothetical protein, conserved	1	2	2	2	2	2	2	2	2	2	5.1	5.1	5.1	30.327	256	256	0	17.727	5.1	5.1	30775000	14507000	16268000	13
Tb927.11.10880:mRNA-p1		Tb427_110124000.1-p1	Tb427_110124000.1-p1	1	1	1	hypothetical protein, conserved	1	1	1	1	1	1	1	1	1	1	2.3	2.3	2.3	48.493	431	431	0	66.923	2.3	2.3	29539000	17181000	12358000	7
Tb927.10.5620:mRNA-p1;Tb11.v5.0531.1-p1		Tb427_100060400.1-p1;Tb427_100060200.1-p1	Tb427_100060400.1-p1;Tb427_100060200.1-p1	1;1	1;1	1;1	Fructose-bisphosphate aldolase class-I, putative ;Fructose-bisphosphate aldolase class-I, putative	2	1	1	1	1	1	1	1	1	1	2.2	2.2	2.2	41.071	372	372;372	0	77.427	2.2	2.2	28728000	13193000	15535000	9
Tb927.9.12680:mRNA-p1	NDUFA12	Tb427_090074800.1-p1	Tb427_090074800.1-p1	1	1	1	NADH ubiquinone oxidoreductase subunit NDUFA12, putative	1	1	1	1	1	1	1	1	1	1	3.3	3.3	3.3	31.943	271	271	0	6.2873	3.3	3.3	28473000	13933000	14539000	8
Tb927.10.12930:mRNA-p1	NDUFA8	Tb427_100136500.1-p1	Tb427_100136500.1-p1	1	1	1	hypothetical protein, conserved	1	1	1	1	1	1	1	1	1	1	5.3	5.3	5.3	23.985	207	207	0	6.1669	5.3	5.3	28334000	16341000	11993000	4
Tb927.3.1410:mRNA-p1		Tb427_030013800.1-p1	Tb427_030013800.1-p1	1	1	1	hypothetical protein, conserved	1	1	1	1	1	1	1	1	1	1	10.3	10.3	10.3	19.264	165	165	0	17.975	10.3	10.3	28091000	5868900	22222000	4
Tb927.10.12510:mRNA-p1;Tb927.10.12500:mRNA-p1		Tb427_100132400.1-p1;Tb427_100132500.1-p1	Tb427_100132400.1-p1;Tb427_100132500.1-p1	7;7	7;7	7;7	Cation transporter/ATPase, N-terminus/E1-E2 ATPase/haloacid dehalogenase-like hydrolase, putative ;Cation transporter/ATPase, N-terminus/E1-E2 ATPase/haloacid dehalogenase-like hydrolase, putative	2	7	7	7	5	6	5	6	5	6	7.2	7.2	7.2	100.24	912	912;920	0	177.08	4.9	6	28025000	10382000	17643000	26
Tb927.5.450:mRNA-p1;Tb11.v5.0222.1-p1	NDUFV1	Tb427_050008800.1-p1	Tb427_050008800.1-p1	2	2	2	Respiratory-chain NADH dehydrogenase 51 Kd subunit/SLBB domain/NADH-ubiquinone oxidoreductase-F iron-sulfur binding region containing protein, putative	1	2	2	2	1	2	1	2	1	2	3.4	3.4	3.4	55.32	496	496	0	14.758	1.4	3.4	27109000	12057000	15052000	6
Tb927.10.180:mRNA-p1		Tb427_100005200.1-p1	Tb427_100005200.1-p1	4	4	4	ATP synthase, putative	1	4	4	4	4	3	4	3	4	3	5.6	5.6	5.6	34.428	305	305	0	68.434	5.6	4.6	27106000	20074000	7031600	19
Tb927.10.6830:mRNA-p1;Tb11.v5.0539.1-p1		Tb427_100072800.1-p1	Tb427_100072800.1-p1	1	1	1	Tetratricopeptide repeat, putative	1	1	1	1	1	1	1	1	1	1	1.5	1.5	1.5	51.91	466	466	0	6.2577	1.5	1.5	26069000	11695000	14375000	7
Tb927.10.4240:mRNA-p1		Tb427_100046700.1-p1	Tb427_100046700.1-p1	1	1	1	hypothetical protein, conserved	1	1	1	1	1	1	1	1	1	1	6.7	6.7	6.7	14.726	120	120	0	7.6206	6.7	6.7	23806000	7905300	15901000	6
	MURF2	Cfmurf2ed.Pep	Cfmurf2ed.Pep	1	1	1		1	1	1	1	1	1	1	1	1	1	2.2	2.2	2.2	43.809	357	357	0	28.882	2.2	2.2	23721000	12214000	11507000	6
	ND8	PsND8a.pep;ND8;LtND8ed.pep	PsND8a.pep;ND8;LtND8ed.pep	1;1;1	1;1;1	1;1;1	;;	3	1	1	1	1	1	1	1	1	1	5.5	5.5	5.5	16.935	145	145;145;145	0	6.6357	5.5	5.5	22364000	7680300	14684000	8
Tb927.10.2110:mRNA-p1;Tb927.10.2100:mRNA-p1;Tb927.10.2090:mRNA-p1;Tb11.v5.1046.1-p1		Tb427_100025300.1-p1;Tb427_100025200.1-p1;Tb427_100025100.1-p1;Tb427_100025000.1-p1;Tb427_100024900.1-p1;Tb427_100024800.1-p1;Tb427_100024700.1-p1;Tb427_100024600.1-p1;Tb427_100024500.1-p1;Tb427_100024400.1-p1	Tb427_100025300.1-p1;Tb427_100025200.1-p1;Tb427_100025100.1-p1;Tb427_100025000.1-p1;Tb427_100024900.1-p1;Tb427_100024800.1-p1;Tb427_100024700.1-p1;Tb427_100024600.1-p1;Tb427_100024500.1-p1;Tb427_100024400.1-p1	3;3;3;3;3;3;3;3;3;3	3;3;3;3;3;3;3;3;3;3	3;3;3;3;3;3;3;3;3;3	Elongation factor Tu GTP binding domain/Elongation factor Tu domain 2/Elongation factor Tu C-terminal domain containing protein, putative ;Elongation factor Tu GTP binding domain/Elongation factor Tu domain 2/Elongation factor Tu C-terminal domain containi	10	3	3	3	2	3	2	3	2	3	7.3	7.3	7.3	49.105	449	449;449;449;449;449;449;449;449;449;449	0	51.329	4.7	7.3	21202000	8483300	12719000	14
Tb927.10.3650:mRNA-p1;Tb927.5.940:mRNA-p1		Tb427_100041100.1-p1;Tb427_050014100.1-p1	Tb427_100041100.1-p1;Tb427_050014100.1-p1	2;1	2;1	1;0	FAD binding domain/Oxidoreductase FAD-binding domain/Oxidoreductase NAD-binding domain containing protein, putative ;Pyridine nucleotide-disulphide oxidoreductase/Glucose inhibited division protein A/FAD dependent oxidoreductase/FAD binding domain/NAD(P)-b	2	2	2	1	2	2	2	2	1	1	3.5	3.5	2.3	67.378	622	622;811	0	323.31	3.5	3.5	20629000	6670300	13959000	8
		Tb427_000055400.1-p1	Tb427_000055400.1-p1	1	1	1	hypothetical protein, conserved	1	1	1	1	1	1	1	1	1	1	4.7	4.7	4.7	22.418	212	212	0.0086957	5.9023	4.7	4.7	20127000	4111200	16016000	3
Tb927.11.1320:mRNA-p1	NDUFS7	Tb427_110017700.1-p1	Tb427_110017700.1-p1	4	4	4	NADH ubiquinone oxidoreductase, 20 Kd subunit, putative	1	4	4	4	4	3	4	3	4	3	18.3	18.3	18.3	23.077	202	202	0	121.79	18.3	18.3	19085000	7570700	11514000	15
Tb927.9.17910:mRNA-p1		Tb427_000567800.1-p1	Tb427_000567800.1-p1	1	1	1	Trypanosomal VSG domain/Trypanosome variant surface glycoprotein C-terminal domain containing protein, putative	1	1	1	1	1	1	1	1	1	1	3.3	3.3	3.3	58.444	546	546	0.0084746	5.8016	3.3	3.3	19044000	12979000	6065800	7
Tb927.11.8910:mRNA-p1	NDUFA13	Tb427_110095700.1-p1	Tb427_110095700.1-p1	2	2	2	GRIM-19 protein, putative	1	2	2	2	2	2	2	2	2	2	6.4	6.4	6.4	20.705	173	173	0	39.24	6.4	6.4	18532000	4593900	13938000	17
Tb927.6.840:mRNA-p1		Tb427_060011800.1-p1	Tb427_060011800.1-p1	1	1	1	Glutathione S-transferase, N-terminal domain containing protein, putative	1	1	1	1	1	1	1	1	1	1	4.3	4.3	4.3	38.147	351	351	0	8.6046	4.3	4.3	17368000	7668900	9699100	2
		Tb427_110029900.1-p1	Tb427_110029900.1-p1	1	1	1	Carboxypeptidase Taq (M32) metallopeptidase, putative	1	1	1	1	1	0	1	0	1	0	2.4	2.4	2.4	57.683	503	503	0.0086207	5.8893	2.4	0	17307000	17307000	0	0
Tb927.1.700:mRNA-p1;Tb927.1.710:mRNA-p1;Tb927.1.720:mRNA-p1		Tb427_010006500.1-p1;Tb427_010006600.1-p1;Tb427_010006700.1-p1	Tb427_010006500.1-p1;Tb427_010006600.1-p1;Tb427_010006700.1-p1	2;1;1	2;1;1	2;1;1	Phosphoglycerate kinase, putative ;Phosphoglycerate kinase, putative ;Phosphoglycerate kinase, putative	3	2	2	2	1	2	1	2	1	2	4.1	4.1	4.1	47.173	440	440;423;509	0	68.082	1.8	4.1	15008000	5210200	9798200	12
Tb927.9.3170:mRNA-p1		Tb427_090019500.1-p1	Tb427_090019500.1-p1	3	3	3	hypothetical protein, conserved	1	3	3	3	1	3	1	3	1	3	20.4	20.4	20.4	22.23	196	196	0	119.4	5.6	20.4	14688000	1008200	13680000	6
Tb927.8.2340:mRNA-p1		Tb427_080026500.1-p1	Tb427_080026500.1-p1	3	3	3	hypothetical protein, conserved	1	3	3	3	3	2	3	2	3	2	32.5	32.5	32.5	14.036	117	117	0	85.363	32.5	23.9	14547000	7616400	6930100	9
Tb927.11.16870:mRNA-p1	NDUFA2	Tb427_110188500.1-p1	Tb427_110188500.1-p1	2	2	2	hypothetical protein, conserved	1	2	2	2	2	2	2	2	2	2	12.7	12.7	12.7	18.805	165	165	0	23.487	12.7	12.7	13636000	3686700	9949300	13
Tb927.3.3660:mRNA-p1	NDUTB15	Tb427_030039400.1-p1	Tb427_030039400.1-p1	1	1	1	hypothetical protein, conserved	1	1	1	1	1	1	1	1	1	1	3	3	3	29.594	264	264	0	9.5254	3	3	12761000	5746000	7014900	7
Tb927.9.14990:mRNA-p1		Tb427_090087100.1-p1	Tb427_090087100.1-p1	2	2	2	hypothetical protein, conserved	1	2	2	2	2	2	2	2	2	2	16.4	16.4	16.4	15.779	140	140	0	84.364	16.4	16.4	12669000	2663100	10006000	9
Tb927.10.4130:mRNA-p1	NDUFA5	Tb427_100045700.1-p1	Tb427_100045700.1-p1	5	5	5	hypothetical protein, conserved	1	5	5	5	3	3	3	3	3	3	17.4	17.4	17.4	30.957	265	265	0	56.422	9.1	12.5	12528000	5488800	7039000	9
		Tb427_000044400.1-p1	Tb427_000044400.1-p1	1	1	1	hypothetical protein	1	1	1	1	1	1	1	1	1	1	2.8	2.8	2.8	28.969	252	252	0	11.062	2.8	2.8	11942000	4898000	7043900	5
Tb927.10.5500:mRNA-p1	Tb927.10.5500	Tb427_100059000.1-p1	Tb427_100059000.1-p1	1	1	1	hypothetical protein, conserved	1	1	1	1	1	1	1	1	1	1	2.3	2.3	2.3	41.419	346	346	0	19.912	2.3	2.3	11318000	4954300	6363200	7
Tb927.10.1160:mRNA-p1;Tb11.0550:mRNA-p1	NDUTB26	Tb427_100014000.1-p1	Tb427_100014000.1-p1	1	1	1	hypothetical protein, conserved	1	1	1	1	1	1	1	1	1	1	5.4	5.4	5.4	17.503	148	148	0	6.8272	5.4	5.4	10410000	7070800	3339100	8
Tb927.11.7510:mRNA-p1;Tb927.11.7460:mRNA-p1		Tb427_110081800.1-p1;Tb427_110081200.1-p1	Tb427_110081800.1-p1;Tb427_110081200.1-p1	3;3	3;3	3;3	Hsp70 protein/MreB/Mbl protein/FGGY family of carbohydrate kinases, C-terminal domain containing protein, putative ;Hsp70 protein/MreB/Mbl protein/FGGY family of carbohydrate kinases, C-terminal domain containing protein, putative	2	3	3	3	1	3	1	3	1	3	6.7	6.7	6.7	71.434	653	653;653	0	26.627	2	6.7	9763000	875160	8887900	10
Tb927.9.5620:mRNA-p1		Tb427_090031000.1-p1	Tb427_090031000.1-p1	2	2	2	hypothetical protein, conserved	1	2	2	2	0	2	0	2	0	2	2.4	2.4	2.4	149.4	1346	1346	0	12.491	0	2.4	9240700	0	9240700	2
		Tb427_000546000.1-p1	Tb427_000546000.1-p1	1	1	1	Trypanosomal VSG domain containing protein, putative	1	1	1	1	0	1	0	1	0	1	3.5	3.5	3.5	48.402	457	457	0	6.0274	0	3.5	8768100	0	8768100	2
Tb927.10.520:mRNA-p1		Tb427_100008400.1-p1	Tb427_100008400.1-p1	3	3	3	hypothetical protein, conserved	1	3	3	3	2	3	2	3	2	3	5.6	5.6	5.6	46.781	396	396	0	18.373	5.6	5.6	8615100	2421300	6193800	7
Tb927.6.2010:mRNA-p1	NDUTB17	Tb427_060024400.1-p1	Tb427_060024400.1-p1	1	1	1	AMP-binding enzyme, putative	1	1	1	1	1	1	1	1	1	1	2.5	2.5	2.5	58.932	523	523	0	26.776	2.5	2.5	8024800	5462900	2561900	8
Tb927.5.3350:mRNA-p1	NDUTB11	Tb427_050040000.1-p1	Tb427_050040000.1-p1	1	1	1	Iron/manganese superoxide dismutases, alpha-hairpin domain/Iron/manganese superoxide dismutases, C-terminal domain containing protein, putative	1	1	1	1	1	1	1	1	1	1	3.4	3.4	3.4	26.814	238	238	0	130.1	3.4	3.4	7859900	2496600	5363300	8
Tb927.11.2160:mRNA-p1		Tb427_110026500.1-p1	Tb427_110026500.1-p1	1	1	1	hypothetical protein, conserved	1	1	1	1	0	1	0	1	0	1	14.3	14.3	14.3	18.056	154	154	0	47.811	0	14.3	7705100	0	7705100	8
Tb927.8.1890:mRNA-p1		Tb427_080021700.1-p1	Tb427_080021700.1-p1	2	2	2	Cytochrome C1 family, putative	1	2	2	2	0	2	0	2	0	2	12.8	12.8	12.8	30.071	258	258	0	46.971	0	12.8	7270800	0	7270800	4
Tb927.9.7190:mRNA-p1	NDUTB2	Tb427_090040400.1-p1	Tb427_090040400.1-p1	2	2	2	Alcohol dehydrogenase GroES-like domain containing protein, putative	1	2	2	2	2	1	2	1	2	1	3.8	3.8	3.8	49.92	445	445	0	15.34	3.8	2	6562100	3985800	2576300	9
Tb927.9.8380:mRNA-p1		Tb427_090046900.1-p1	Tb427_090046900.1-p1	1	1	1	hypothetical protein, conserved	1	1	1	1	1	1	1	1	1	1	8.3	8.3	8.3	17.149	145	145	0	9.4832	8.3	8.3	6057500	1846300	4211200	5
		Tb427_030013200.1-p1	Tb427_030013200.1-p1	1	1	1	hypothetical protein, conserved	1	1	1	1	0	1	0	1	0	1	0.9	0.9	0.9	86.902	786	786	0	6.1933	0	0.9	5948700	0	5948700	1
Tb927.8.4810:mRNA-p1		Tb427_080053200.1-p1	Tb427_080053200.1-p1	2	2	2	SPFH domain / Band 7 family, putative	1	2	2	2	1	2	1	2	1	2	5.4	5.4	5.4	31.429	277	277	0	25.948	5.4	5.4	5942000	2560600	3381300	11
Tb927.10.3940:mRNA-p1;Tb927.10.3930:mRNA-p1;Tb11.v5.0501.1-p1		Tb427_100044000.1-p1;Tb427_100043900.1-p1	Tb427_100044000.1-p1;Tb427_100043900.1-p1	1;1	1;1	1;1	Ribosomal S3Ae family, putative ;Ribosomal S3Ae family, putative	2	1	1	1	1	1	1	1	1	1	3.5	3.5	3.5	29.422	256	256;256	0	66.178	3.5	3.5	5857800	2224700	3633200	6
Tb927.11.6980:mRNA-p1	NDUTB12	Tb427_110074700.1-p1	Tb427_110074700.1-p1	1	1	1	hypothetical protein, conserved	1	1	1	1	0	1	0	1	0	1	1.5	1.5	1.5	68.059	607	607	0	21.016	0	1.5	5761700	0	5761700	2
		Tb427_090072200.1-p1	Tb427_090072200.1-p1	1	1	1	hypothetical protein, conserved	1	1	1	1	1	1	1	1	1	1	5.2	5.2	5.2	25.35	233	233	0	6.2767	5.2	5.2	5681500	1106000	4575500	4
		Tb427_100131300.1-p1	Tb427_100131300.1-p1	1	1	1	hypothetical protein, conserved	1	1	1	1	0	1	0	1	0	1	4.3	4.3	4.3	29.63	258	258	0.0087719	5.9156	0	4.3	5178000	0	5178000	3
Tb927.10.15410:mRNA-p1		Tb427_100162700.1-p1	Tb427_100162700.1-p1	3	3	3	lactate/malate dehydrogenase, NAD binding domain/lactate/malate dehydrogenase, alpha/beta C-terminal domain containing protein, putative	1	3	3	3	1	3	1	3	1	3	11.1	11.1	11.1	33.71	323	323	0	20.023	3.1	11.1	4837400	821480	4015900	6
		Tb427_010028600.1-p1	Tb427_010028600.1-p1	1	1	1	Ydr279p protein family (RNase H2 complex component) wHTH domain containing protein, putative	1	1	1	1	1	0	1	0	1	0	2.3	2.3	2.3	45.217	428	428	1	-2	2.3	0	4794900	4794900	0	1
Tb927.5.2080:mRNA-p1		Tb427_050027200.1-p1	Tb427_050027200.1-p1	2	2	2	IMP dehydrogenase / GMP reductase domain/CBS domain containing protein, putative	1	2	2	2	1	2	1	2	1	2	4.3	4.3	4.3	52.208	491	491	0	20.681	2.4	4.3	4267200	1723600	2543600	5
Tb927.4.3300:mRNA-p1		Tb427_040035800.1-p1	Tb427_040035800.1-p1	2	2	2	ATPase family associated with various cellular activities (AAA)/AAA+ lid domain/Peptidase family M41, putative	1	2	2	2	2	2	2	2	2	2	3.1	3.1	3.1	78.787	719	719	0	13.088	3.1	3.1	4234300	1651900	2582500	3
Tb927.10.1090:mRNA-p1;Tb927.10.1080:mRNA-p1		Tb427_100014800.1-p1;Tb427_100014700.1-p1	Tb427_100014800.1-p1;Tb427_100014700.1-p1	2;2	2;2	2;2	Ribosomal protein S12/S23, putative ;Ribosomal protein S12/S23, putative	2	2	2	2	0	2	0	2	0	2	26.6	26.6	26.6	15.928	143	143;143	0	14.054	0	26.6	4204900	0	4204900	5
Tb927.6.2490:mRNA-p1		Tb427_060029800.1-p1	Tb427_060029800.1-p1	1	1	1	hypothetical protein, conserved	1	1	1	1	0	1	0	1	0	1	3.3	3.3	3.3	28.055	240	240	0	6.4717	0	3.3	3943400	0	3943400	2
Tb927.3.860:mRNA-p1	NDUFAB1	Tb427_030008300.1-p1	Tb427_030008300.1-p1	1	1	1	Phosphopantetheine attachment site, putative	1	1	1	1	1	1	1	1	1	1	6.8	6.8	6.8	16.531	148	148	0	10.524	6.8	6.8	3898500	3140100	758400	2
Tb927.6.3110:mRNA-p1		Tb427_060036200.1-p1	Tb427_060036200.1-p1	1	1	1	Protein kinase domain/Protein tyrosine kinase, putative	1	1	1	1	1	1	1	1	1	1	1.8	1.8	1.8	48.749	438	438	0	6.5304	1.8	1.8	3705800	1117000	2588800	3
Tb927.11.7700.1-p1;Tb11.0400:mRNA-p1;Tb11.0300:mRNA-p1		Tb427_110084000.1-p1	Tb427_110084000.1-p1	1	1	1	hypothetical protein, conserved	1	1	1	1	0	1	0	1	0	1	5	5	5	27.701	241	241	0	8.8138	0	5	3654100	0	3654100	5
Tb927.9.6070:mRNA-p1;Tb927.10.11540:mRNA-p1		Tb427_100123000.1-p1;Tb427_090032800.1-p1	Tb427_100123000.1-p1;Tb427_090032800.1-p1	2;2	2;2	2;2	KH domain/Ribosomal protein S3, C-terminal domain containing protein, putative ;KH domain/Ribosomal protein S3, C-terminal domain containing protein, putative	2	2	2	2	0	2	0	2	0	2	10.3	10.3	10.3	24.216	214	214;214	0	14.864	0	10.3	3459600	0	3459600	5
		Tb427_080037300.1-p1	Tb427_080037300.1-p1	1	1	1	Beta-lactamase superfamily domain containing protein, putative	1	1	1	1	0	1	0	1	0	1	3.3	3.3	3.3	40.336	367	367	0	6.0422	0	3.3	3400000	0	3400000	0
		ltco3ed.pep;Cfco3ed.Pep	ltco3ed.pep;Cfco3ed.Pep	1;1	1;1	1;1	;	2	1	1	1	0	1	0	1	0	1	3.5	3.5	3.5	34.174	287	287;288	0	6.4074	0	3.5	3299800	0	3299800	2
		Apocytochrome_b;Ltcybed.Pep	Apocytochrome_b;Ltcybed.Pep	1;1	1;1	1;1	;	2	1	1	1	1	0	1	0	1	0	1.9	1.9	1.9	44.501	370	370;371	0	6.46	1.9	0	3253500	3253500	0	1
Tb927.10.16120:mRNA-p1		Tb427_100170800.1-p1	Tb427_100170800.1-p1	1	1	1	IMP dehydrogenase / GMP reductase domain/CBS domain/FMN-dependent dehydrogenase, putative	1	1	1	1	0	1	0	1	0	1	3.5	3.5	3.5	55.694	512	512	0	28.565	0	3.5	2945400	0	2945400	3
Tb927.6.3800:mRNA-p1;Tb927.6.3750:mRNA-p1;Tb927.6.3740:mRNA-p1		Tb427_060043000.1-p1;Tb427_060042400.1-p1;Tb427_060042300.1-p1	Tb427_060043000.1-p1;Tb427_060042400.1-p1;Tb427_060042300.1-p1	2;2;2	2;2;2	2;2;2	Hsp70 protein/MreB/Mbl protein, putative ;Hsp70 protein/MreB/Mbl protein, putative ;Hsp70 protein/MreB/Mbl protein, putative	3	2	2	2	2	2	2	2	2	2	4.4	4.4	4.4	71.474	657	657;657;657	0	16.085	4.4	4.4	2883300	1707500	1175800	5
Tb927.11.6300:mRNA-p1		Tb427_110068000.1-p1;Tb427_110067900.1-p1	Tb427_110068000.1-p1;Tb427_110067900.1-p1	1;1	1;1	1;1	Ribosomal protein S7p/S5e, putative ;Ribosomal protein S7p/S5e, putative	2	1	1	1	1	0	1	0	1	0	7.9	7.9	7.9	21.386	190	190;190	0	7.3145	7.9	0	2862900	2862900	0	2
		Tb427_020023400.1-p1	Tb427_020023400.1-p1	2	2	2	WD domain, G-beta repeat, putative	1	2	2	2	0	2	0	2	0	2	1.7	1.7	1.7	150.47	1340	1340	0	10.993	0	1.7	2637100	0	2637100	2
Tb927.2.4210:mRNA-p1		Tb427_020019500.1-p1	Tb427_020019500.1-p1	2	2	2	Phosphoenolpyruvate carboxykinase, putative	1	2	2	2	2	1	2	1	2	1	4	4	4	58.564	525	525	0	41.776	4	2.3	2636200	0	2636200	6
Tb927.4.1100:mRNA-p1;Tb927.11.680:mRNA-p1;Tb11.0880:mRNA-p1		Tb427_110011100.1-p1;Tb427_040012900.1-p1	Tb427_110011100.1-p1;Tb427_040012900.1-p1	2;2	2;2	2;2	Ribosomal protein L21e, putative ;Ribosomal protein L21e, putative	2	2	2	2	1	2	1	2	1	2	13.2	13.2	13.2	18.002	159	159;159	0	11.979	6.9	13.2	2289600	859880	1429800	5
		Cfco2ed.Pep	Cfco2ed.Pep	1	1	1		1	1	1	1	0	1	0	1	0	1	6.7	6.7	6.7	24.039	210	210	0	8.6306	0	6.7	2180100	0	2180100	2
Tb927.11.12040:mRNA-p1		Tb427_110137100.1-p1	Tb427_110137100.1-p1	1	1	1	hypothetical protein, conserved	1	1	1	1	0	1	0	1	0	1	7.5	7.5	7.5	12.331	107	107	0	9.6649	0	7.5	2150000	0	2150000	3
Tb927.8.4610:mRNA-p1;Tb927.11.13750:mRNA-p1;Tb927.8.890:mRNA-p1		Tb427_110155200.1-p1;Tb427_080009100.1-p1;Tb427_080051100.1-p1	Tb427_110155200.1-p1;Tb427_080009100.1-p1;Tb427_080051100.1-p1	1;1;1	1;1;1	1;1;1	ADP-ribosylation factor family/Ras of Complex, Roc, domain of DAPkinase/Gtr1/RagA G protein conserved region/Ras family/50S ribosome-binding GTPase, putative ;ADP-ribosylation factor family/Ras of Complex, Roc, domain of DAPkinase/Gtr1/RagA G protein conse	3	1	1	1	0	1	0	1	0	1	5.6	5.6	5.6	22.057	198	198;208;218	0	7.4041	0	5.6	1995600	0	1995600	3
Tb927.2.3780:mRNA-p1		Tb427_020017500.1-p1	Tb427_020017500.1-p1	1	1	1	Elongation factor Tu GTP binding domain/50S ribosome-binding GTPase/Translation-initiation factor 2, putative	1	1	1	1	0	1	0	1	0	1	1.7	1.7	1.7	94.414	833	833	1	-2	0	1.7	1801600	0	1801600	1
Tb11.v5.0559.1-p1;Tb927.5.910:mRNA-p1;Tb927.5.900:mRNA-p1		Tb427_050013800.1-p1;Tb427_050013700.1-p1	Tb427_050013800.1-p1;Tb427_050013700.1-p1	1;1	1;1	1;1	Oligosaccharyl transferase STT3 subunit, putative ;Oligosaccharyl transferase STT3 subunit, putative	2	1	1	1	1	1	1	1	1	1	2.3	2.3	2.3	92.288	821	821;821	0	8.9878	2.3	2.3	1651200	878820	772360	3
Tb927.9.11410:mRNA-p1;Tb927.9.11380:mRNA-p1		Tb427_090065200.1-p1;Tb427_090065100.1-p1	Tb427_090065200.1-p1;Tb427_090065100.1-p1	1;1	1;1	1;1	Ribosomal protein L14p/L23e, putative ;Ribosomal protein L14p/L23e, putative	2	1	1	1	1	1	1	1	1	1	5.8	5.8	5.8	14.962	139	139;139	0	6.849	5.8	5.8	1378300	381760	996500	4
	ND7	Cfnd7ed.Pep;Ltnd7ed.Pep	Cfnd7ed.Pep;Ltnd7ed.Pep	1;1	1;1	1;1	;	2	1	1	1	1	0	1	0	1	0	2.1	2.1	2.1	45.561	389	389;397	1	-2	2.1	0	1273600	1273600	0	3
		Tb427_080081300.1-p1	Tb427_080081300.1-p1	1	1	1	hypothetical protein, conserved	1	1	1	1	1	0	1	0	1	0	2.3	2.3	2.3	56.697	511	511	0.0084034	5.7807	2.3	0	1233300	1233300	0	0
Tb927.9.7620:mRNA-p1;Tb927.9.7590:mRNA-p1		Tb427_090043100.1-p1;Tb427_090043000.1-p1	Tb427_090043100.1-p1;Tb427_090043000.1-p1	1;1	1;1	1;1	Ribosomal protein L5/ribosomal L5P family C-terminus, putative ;Ribosomal protein L5/ribosomal L5P family C-terminus, putative	2	1	1	1	0	1	0	1	0	1	7.3	7.3	7.3	22.241	193	193;194	0	12.661	0	7.3	986420	0	986420	0
Tb927.8.5400:mRNA-p1		Tb427_080059400.1-p1	Tb427_080059400.1-p1	1	1	1	hypothetical protein, conserved	1	1	1	1	1	0	1	0	1	0	1.4	1.4	1.4	108.74	941	941	0	6.3447	1.4	0	941910	941910	0	0
Tb927.11.13007:mRNA-p1;Tb927.11.13003:mRNA-p1;Tb11.v5.0537.1-p1;Tb927.11.9920:mRNA-p1;Tb11.01.1680.v5.1-p1		Tb427_110146800.1-p1;Tb427_110146700.1-p1;Tb427_110107600.1-p1	Tb427_110146800.1-p1;Tb427_110146700.1-p1;Tb427_110107600.1-p1	1;1;1	1;1;1	1;1;1	Ubiquitin-2 like Rad60 SUMO-like/Ubiquitin family/Ribosomal L40e family, putative ;Ubiquitin-2 like Rad60 SUMO-like/Ubiquitin family/Ribosomal L40e family, putative ;Ubiquitin-2 like Rad60 SUMO-like/Ubiquitin family/Ubiquitin-like domain containing protein	3	1	1	1	0	1	0	1	0	1	7	7	7	14.656	128	128;128;2205	0	5.9463	0	7	907560	0	907560	2
		Tb427_110127800.1-p1;Tb427_060010600.1-p1	Tb427_110127800.1-p1;Tb427_060010600.1-p1	1;1	1;1	1;1	Ribosomal protein L14, putative ;Ribosomal protein L14, putative	2	1	1	1	0	1	0	1	0	1	6.3	6.3	6.3	21.527	189	189;189	0	6.2281	0	6.3	753050	0	753050	1
Tb927.11.15240:mRNA-p1		Tb427_110170900.1-p1	Tb427_110170900.1-p1	1	1	1	ADP-ribosylation factor family/Ras of Complex, Roc, domain of DAPkinase/Ras family/Gtr1/RagA G protein conserved region containing protein, putative	1	1	1	1	0	1	0	1	0	1	6.1	6.1	6.1	23.481	212	212	0	6.041	0	6.1	668290	0	668290	0
Tb927.11.11330:mRNA-p1;Tb11.v5.1035.1-p1		Tb427_110128900.1-p1;Tb427_110129300.1-p1;Tb427_110129200.1-p1;Tb427_110129100.1-p1;Tb427_110129000.1-p1;Tb427_110128800.1-p1;Tb427_110129500.1-p1;Tb427_110129400.1-p1	Tb427_110128900.1-p1;Tb427_110129300.1-p1;Tb427_110129200.1-p1;Tb427_110129100.1-p1;Tb427_110129000.1-p1;Tb427_110128800.1-p1;Tb427_110129500.1-p1;Tb427_110129400.1-p1	1;1;1;1;1;1;1;1	1;1;1;1;1;1;1;1	1;1;1;1;1;1;1;1	Hsp70 protein/MreB/Mbl protein, putative ;Hsp70 protein/MreB/Mbl protein, putative ;Hsp70 protein/MreB/Mbl protein, putative ;Hsp70 protein/MreB/Mbl protein, putative ;Hsp70 protein/MreB/Mbl protein, putative ;Hsp70 protein/MreB/Mbl protein, putative ;Hsp7	8	1	1	1	0	1	0	1	0	1	3.5	3.5	3.5	71.066	657	657;661;661;661;661;661;665;665	0	6.1807	0	3.5	565810	0	565810	1
	ND1	Cfnd1.pep	Cfnd1.pep	1	1	1		1	1	1	1	0	1	0	1	0	1	28.8	28.8	28.8	7.342	66	66	0	8.7122	0	28.8	536270	0	536270	1
		Tb427_000435200.1-p1	Tb427_000435200.1-p1	1	1	1	hypothetical protein, conserved	1	1	1	1	0	1	0	1	0	1	3.1	3.1	3.1	48.113	447	447	0	6.7467	0	3.1	502600	0	502600	0
Tb927.10.3990:mRNA-p1		Tb427_100044400.1-p1	Tb427_100044400.1-p1	1	1	1	DEAD/DEAH box helicase/Helicase conserved C-terminal domain containing protein, putative	1	1	1	1	0	1	0	1	0	1	2.7	2.7	2.7	46.468	406	406	0.008547	5.8771	0	2.7	307570	0	307570	1
Tb927.7.2550:mRNA-p1		Tb427_070030000.1-p1	Tb427_070030000.1-p1	1	1	1	Proteasomal ATPase OB C-terminal domain/AAA domain (dynein-related subfamily)/ATPase family associated with various cellular activities (AAA)/AAA+ lid domain containing protein, putative	1	1	1	1	0	1	0	1	0	1	2.7	2.7	2.7	49.149	445	445	0	6.3872	0	2.7	192330	0	192330	0
Tb927.9.15050:mRNA-p1		Tb427_090087700.1-p1	Tb427_090087700.1-p1	1	1	1	Growth-arrest specific micro-tubule binding, putative	1	1	1	1	0	1	0	1	0	1	2.8	2.8	2.8	54.135	461	461	0	6.5133	0	2.8	0	0	0	2

## Sheet: Novymonas_esmeraldas_upper
TriTrypDB-48_TbruceiTREU927_AnnotatedProteins.fasta	Manual	Nesm_proteins_companion.fasta
Protein IDs	Annotations	Protein IDs	Majority protein IDs	Peptide counts (all)	Peptide counts (razor+unique)	Peptide counts (unique)	Fasta headers	Number of proteins	Peptides	Razor + unique peptides	Unique peptides	Sequence coverage [%]	Unique + razor sequence coverage [%]	Unique sequence coverage [%]	Mol. weight [kDa]	Sequence length	Sequence lengths	Q-value	Score	Intensity	MS/MS Count
		NESM_000771400.1ATPsynthasesubunitbeta,mitochondrial,putative;NESM_000771500.1ATPsynthasesubunitbeta,mitochondrial,putative	NESM_000771400.1ATPsynthasesubunitbeta,mitochondrial,putative;NESM_000771500.1ATPsynthasesubunitbeta,mitochondrial,putative	34;32	34;32	34;32	;	2	34	34	34	69.4	69.4	69.4	56.482	526	526;526	0	323.31	5727300000	385
		NESM_000815800.1ATPsynthaseF1,alphasubunit,putative;NESM_000815700.1ATPsynthaseF1,alphasubunit,putative	NESM_000815800.1ATPsynthaseF1,alphasubunit,putative;NESM_000815700.1ATPsynthaseF1,alphasubunit,putative	40;40	40;40	40;40	;	2	40	40	40	43.2	43.2	43.2	63.687	588	588;588	0	323.31	2733500000	273
		NESM_000871000.1LETM1-likeprotein,putative	NESM_000871000.1LETM1-likeprotein,putative	37	37	37		1	37	37	37	65.1	65.1	65.1	46.213	395	395	0	317.04	981500000	248
		NESM_000438900.1ATPsynthasedelta(OSCP)subunit,putative	NESM_000438900.1ATPsynthasedelta(OSCP)subunit,putative	27	27	27		1	27	27	27	67.4	67.4	67.4	28.782	258	258	0	323.31	955330000	161
Tb927.5.2930	Mitochondrial ATP synthase subunit, putative	NESM_000302300.1hypotheticalprotein,conserved	NESM_000302300.1hypotheticalprotein,conserved	33	33	33		1	33	33	33	65.2	65.2	65.2	41.924	365	365	0	323.31	781230000	179
Tb927.11.6250	Mitochondrial ATP synthase subunit, putative	NESM_000449200.1hypotheticalprotein,conserved	NESM_000449200.1hypotheticalprotein,conserved	14	14	14		1	14	14	14	67.5	67.5	67.5	27.139	268	268	0	143.02	749470000	94
		NESM_000874100.1ATPsynthaseF1subunitgammaprotein	NESM_000874100.1ATPsynthaseF1subunitgammaprotein	24	24	24		1	24	24	24	69	69	69	34.451	303	303	0	229.55	669120000	125
Tb927.11.1270	Mitochondrial ATP synthase subunit, putative	NESM_000354400.1hypotheticalprotein,conserved	NESM_000354400.1hypotheticalprotein,conserved	18	18	18		1	18	18	18	62.9	62.9	62.9	19.572	167	167	0	255.53	479670000	102
		NESM_000149800.1mitochondrialprocessingpeptidase,betasubunit,putative	NESM_000149800.1mitochondrialprocessingpeptidase,betasubunit,putative	30	30	30		1	30	30	30	66.7	66.7	66.7	54.266	490	490	0	323.31	479340000	132
		NESM_000849200.1ribonucleoproteinp18,mitochondrialprecursor,putative	NESM_000849200.1ribonucleoproteinp18,mitochondrialprecursor,putative	18	18	18		1	18	18	18	78.1	78.1	78.1	21.154	187	187	0	237.63	477790000	108
Tb927.3.1690	Mitochondrial ATP synthase subunit, putative	NESM_000522900.1hypotheticalprotein,conserved	NESM_000522900.1hypotheticalprotein,conserved	19	19	19		1	19	19	19	83.9	83.9	83.9	16.777	149	149	0	217.23	411400000	95
		NESM_000669200.1glyceraldehyde3-phosphatedehydrogenase,glycosomal	NESM_000669200.1glyceraldehyde3-phosphatedehydrogenase,glycosomal	26	26	26		1	26	26	26	54.3	54.3	54.3	39.101	361	361	0	323.31	388160000	121
Tb927.4.3450	Mitochondrial ATP synthase subunit, putative	NESM_000048800.1hypotheticalprotein,conserved	NESM_000048800.1hypotheticalprotein,conserved	3	3	3		1	3	3	3	28.9	28.9	28.9	14.406	121	121	0	41.521	359130000	36
		NESM_000662000.1ATPsynthase,epsilonchain,putative	NESM_000662000.1ATPsynthase,epsilonchain,putative	11	11	11		1	11	11	11	56.4	56.4	56.4	19.932	181	181	0	175.7	328070000	63
Tb927.2.3610	Mitochondrial ATP synthase subunit, putative	NESM_000411400.1hypotheticalprotein,conserved	NESM_000411400.1hypotheticalprotein,conserved	13	13	13		1	13	13	13	67.1	67.1	67.1	16.928	152	152	0	150	309700000	73
		NESM_000786400.1Semialdehydedehydrogenase,NADbindingdomain/NADH(P)-binding/3-betahydroxysteroiddehydrogenase/isomerasefamily,putative	NESM_000786400.1Semialdehydedehydrogenase,NADbindingdomain/NADH(P)-binding/3-betahydroxysteroiddehydrogenase/isomerasefamily,putative	30	30	30		1	30	30	30	54.2	54.2	54.2	54.153	480	480	0	280.4	281910000	126
		NESM_000898500.1AMP-bindingenzyme,putative	NESM_000898500.1AMP-bindingenzyme,putative	23	23	23		1	23	23	23	49.5	49.5	49.5	53.865	479	479	0	320.99	256400000	110
Tb927.7.840	Mitochondrial ATP synthase subunit, putative	NESM_000161300.1hypotheticalprotein,conserved	NESM_000161300.1hypotheticalprotein,conserved	5	5	5		1	5	5	5	38.1	38.1	38.1	14.486	126	126	0	106	254180000	23
Tb927.9.15380	NDUTB5	NESM_000874300.1hypotheticalprotein,conserved	NESM_000874300.1hypotheticalprotein,conserved	14	14	14		1	14	14	14	41.7	41.7	41.7	42.184	369	369	0	119.16	237040000	75
		NESM_000524400.1fructose-1,6-bisphosphatealdolase	NESM_000524400.1fructose-1,6-bisphosphatealdolase	22	22	22		1	22	22	22	51.9	51.9	51.9	40.904	372	372	0	260.56	236330000	90
		NESM_000234900.1ADP,ATPcarrierprotein1,mitochondrialprecursor,putative	NESM_000234900.1ADP,ATPcarrierprotein1,mitochondrialprecursor,putative	18	18	18		1	18	18	18	53.3	53.3	53.3	35.543	321	321	0	158.9	224860000	70
		NESM_000697100.1mitochondrialprocessingpeptidasealphasubunit,putative	NESM_000697100.1mitochondrialprocessingpeptidasealphasubunit,putative	17	17	17		1	17	17	17	55.2	55.2	55.2	51.157	467	467	0	151.67	205280000	91
		NESM_000072300.1Inositol1,4,5-trisphosphate/ryanodinereceptor/RyRandIP3RHomologyassociated,putative	NESM_000072300.1Inositol1,4,5-trisphosphate/ryanodinereceptor/RyRandIP3RHomologyassociated,putative	48	48	2		1	48	48	2	20.4	20.4	0.3	320.83	2930	2930	0	323.31	202090000	156
Tb927.11.6980	NDUTB12	NESM_000903100.1hypotheticalprotein,conserved	NESM_000903100.1hypotheticalprotein,conserved	30	30	30		1	30	30	30	51.8	51.8	51.8	65.292	593	593	0	230.77	200850000	147
		NESM_000634300.1mitochondrialprocessingpeptidasealphasubunit,putative	NESM_000634300.1mitochondrialprocessingpeptidasealphasubunit,putative	19	19	19		1	19	19	19	51.4	51.4	51.4	57.125	525	525	0	192.03	199990000	127
Tb927.5.450	NDUFV1	NESM_000102000.1NADH-ubiquinoneoxidoreductase,mitochondrial,putative	NESM_000102000.1NADH-ubiquinoneoxidoreductase,mitochondrial,putative	24	24	24		1	24	24	24	47	47	47	54.313	481	481	0	267.42	180770000	95
Tb927.10.14860	NDUFA6	NESM_000824000.1Complex1protein(LYRfamily)/Complex1_LYR-like,putative	NESM_000824000.1Complex1protein(LYRfamily)/Complex1_LYR-like,putative	36	36	36		1	36	36	36	45.5	45.5	45.5	81.352	694	694	0	156.41	175620000	132
Tb927.11.7390	NDUFB1	NESM_000031200.1NADH-ubiquinoneoxidoreductasecomplexI,21kDasubunit,putative	NESM_000031200.1NADH-ubiquinoneoxidoreductasecomplexI,21kDasubunit,putative	13	13	13		1	13	13	13	50.8	50.8	50.8	34.613	297	297	0	161.43	162890000	57
		NESM_000521200.13-oxo-5-alpha-steroid4-dehydrogenase,putative	NESM_000521200.13-oxo-5-alpha-steroid4-dehydrogenase,putative	13	13	13		1	13	13	13	27.5	27.5	27.5	34.693	309	309	0	97.629	162060000	90
Tb927.10.12540	NDUFS1	NESM_000013300.1NADH-ubiquinoneoxidoreductasecomplexIsubunit,putative	NESM_000013300.1NADH-ubiquinoneoxidoreductasecomplexIsubunit,putative	8	8	8		1	8	8	8	32.6	32.6	32.6	36.84	340	340	0	122.96	157820000	57
		NESM_000750100.1glycosomalphosphoenolpyruvatecarboxykinase,putative	NESM_000750100.1glycosomalphosphoenolpyruvatecarboxykinase,putative	21	21	21		1	21	21	21	40.4	40.4	40.4	58.251	525	525	0	134.97	156480000	110
		NESM_000676800.1hypotheticalprotein,conserved	NESM_000676800.1hypotheticalprotein,conserved	15	15	15		1	15	15	15	45.9	45.9	45.9	41.909	364	364	0	178.16	153690000	76
		NESM_000704900.1ATP-dependentphosphofructokinase	NESM_000704900.1ATP-dependentphosphofructokinase	31	31	31		1	31	31	31	40.8	40.8	40.8	72.795	657	657	0	263.21	147770000	125
		NESM_000815600.1nuclearreceptorbindingfactor-likeprotein	NESM_000815600.1nuclearreceptorbindingfactor-likeprotein	18	18	18		1	18	18	18	65.6	65.6	65.6	35.385	340	340	0	205.01	141540000	65
		NESM_000175400.1AlcoholdehydrogenaseGroES-likedomaincontainingprotein,putative	NESM_000175400.1AlcoholdehydrogenaseGroES-likedomaincontainingprotein,putative	13	13	13		1	13	13	13	39.8	39.8	39.8	50.292	447	447	0	98.684	134780000	52
		NESM_000128900.1glycosomalmembraneprotein,putative	NESM_000128900.1glycosomalmembraneprotein,putative	13	13	13		1	13	13	13	52.3	52.3	52.3	23.964	222	222	0	60.279	126730000	41
		NESM_000510400.1cytochromec1,hemeprotein,mitochondrial,putative	NESM_000510400.1cytochromec1,hemeprotein,mitochondrial,putative	8	8	8		1	8	8	8	45.7	45.7	45.7	29.808	258	258	0	88.194	119320000	41
		NESM_000121200.1hypotheticalprotein,conserved	NESM_000121200.1hypotheticalprotein,conserved	9	9	9		1	9	9	9	29.7	29.7	29.7	33.357	306	306	0	115.77	114350000	34
		NESM_000596100.1prohibitin	NESM_000596100.1prohibitin	12	12	12		1	12	12	12	33.2	33.2	33.2	30.182	268	268	0	78.093	112510000	55
		NESM_000797300.1hypotheticalprotein,conserved	NESM_000797300.1hypotheticalprotein,conserved	12	12	12		1	12	12	12	41.5	41.5	41.5	35.052	306	306	0	123.61	112450000	61
		NESM_000846300.1Bacterialtransferasehexapeptide(sixrepeats),putative	NESM_000846300.1Bacterialtransferasehexapeptide(sixrepeats),putative	14	14	14		1	14	14	14	33.9	33.9	33.9	48.171	431	431	0	128.26	106720000	73
		NESM_000448900.1pyruvatephosphatedikinase,putative	NESM_000448900.1pyruvatephosphatedikinase,putative	27	27	27		1	27	27	27	34.4	34.4	34.4	100.5	914	914	0	313.46	105970000	97
		NESM_000857500.1shortchaindehydrogenase,putative	NESM_000857500.1shortchaindehydrogenase,putative	8	8	8		1	8	8	8	23.2	23.2	23.2	33.309	306	306	0	44.365	105730000	42
		NESM_000292400.1cytochromeoxidasesubunitIV,putative	NESM_000292400.1cytochromeoxidasesubunitIV,putative	19	19	19		1	19	19	19	59.7	59.7	59.7	38.693	340	340	0	218	104220000	66
		NESM_000170100.1prohibitin,putative	NESM_000170100.1prohibitin,putative	18	18	18		1	18	18	18	57.2	57.2	57.2	32.179	292	292	0	126.85	103830000	67
Tb927.10.5500	NADH-ubiquinone oxidoreductase complex I subunit, putative	NESM_000340500.1hypotheticalprotein,conserved	NESM_000340500.1hypotheticalprotein,conserved	16	16	16		1	16	16	16	44.9	44.9	44.9	42.867	361	361	0	110.77	99562000	90
		NESM_000099400.1betatubulin	NESM_000099400.1betatubulin	12	12	12		1	12	12	12	33.6	33.6	33.6	49.785	443	443	0	138.01	98315000	39
Tb927.3.3460	succinate dehydrogenase flavoprotein subunit, putative	NESM_000672300.1hypotheticalprotein,conserved	NESM_000672300.1hypotheticalprotein,conserved	15	15	15		1	15	15	15	42.4	42.4	42.4	53.075	491	491	0	120.85	95436000	83
Tb927.3.860	NDUFAB1	NESM_000357900.1Acylcarrierprotein,mitochondrial,putative	NESM_000357900.1Acylcarrierprotein,mitochondrial,putative	5	5	5		1	5	5	5	31.1	31.1	31.1	16.504	151	151	0	43.823	82563000	35
		NESM_000696200.1hexokinase,putative;NESM_000696100.1hexokinase,putative	NESM_000696200.1hexokinase,putative;NESM_000696100.1hexokinase,putative	16;16	16;16	16;16	;	2	16	16	16	42	42	42	51.65	471	471;471	0	184.29	82217000	71
		NESM_000436900.1hypotheticalprotein	NESM_000436900.1hypotheticalprotein	10	10	10		1	10	10	10	46.6	46.6	46.6	22.633	193	193	0	103.13	77017000	49
		NESM_000760800.12Fe-2Siron-sulfurclusterbindingdomaincontainingprotein,putative	NESM_000760800.12Fe-2Siron-sulfurclusterbindingdomaincontainingprotein,putative	13	13	13		1	13	13	13	46.6	46.6	46.6	27.269	247	247	0	56.888	74957000	53
Tb927.10.9830	Mitochondrial ATP synthase subunit, putative	NESM_000840000.1hypotheticalprotein,conserved	NESM_000840000.1hypotheticalprotein,conserved	11	11	11		1	11	11	11	61.2	61.2	61.2	17.245	160	160	0	73.254	74894000	55
		NESM_000888000.1rieskeiron-sulfurprotein,mitochondrialprecursor,putative	NESM_000888000.1rieskeiron-sulfurprotein,mitochondrialprecursor,putative	8	8	8		1	8	8	8	18.5	18.5	18.5	33.688	297	297	0	59.685	74676000	39
		NESM_000385600.1superoxidedismutase,putative	NESM_000385600.1superoxidedismutase,putative	13	13	13		1	13	13	13	39.6	39.6	39.6	36.646	316	316	0	87.145	69969000	45
		NESM_000169400.1hypotheticalprotein,conserved	NESM_000169400.1hypotheticalprotein,conserved	9	9	9		1	9	9	9	54.6	54.6	54.6	14.446	119	119	0	64.139	69965000	40
		NESM_000615500.1cytoskeleton-associatedproteinCAP5.5,putative	NESM_000615500.1cytoskeleton-associatedproteinCAP5.5,putative	27	27	27		1	27	27	27	40.2	40.2	40.2	79.436	723	723	0	95.807	69084000	74
		NESM_000050200.1fattyacidelongase,putative	NESM_000050200.1fattyacidelongase,putative	6	6	6		1	6	6	6	18.9	18.9	18.9	32.979	297	297	0	53.813	67410000	24
Tb927.1.05	variant surface glycoprotein (VSG), putative	NESM_000293100.1hypotheticalprotein,conserved	NESM_000293100.1hypotheticalprotein,conserved	11	11	11		1	11	11	11	28.3	28.3	28.3	50.785	441	441	0	98.314	65733000	49
		NESM_000684000.1Succinatedehydrogenase[ubiquinone]flavoproteinsubunit,mitochondrial	NESM_000684000.1Succinatedehydrogenase[ubiquinone]flavoproteinsubunit,mitochondrial	16	16	16		1	16	16	16	30.6	30.6	30.6	66.651	607	607	0	132.08	65377000	53
		NESM_000423000.1PGKC,phosphoglyceratekinaseC;NESM_000422900.1PGKC,phosphoglyceratekinaseC	NESM_000423000.1PGKC,phosphoglyceratekinaseC;NESM_000422900.1PGKC,phosphoglyceratekinaseC	18;17	18;17	18;17	;	2	18	18	18	37.8	37.8	37.8	50.409	479	479;417	0	91.326	64904000	58
Tb927.11.600	Mitochondrial ATP synthase subunit, putative	NESM_000778200.1hypotheticalprotein,conserved	NESM_000778200.1hypotheticalprotein,conserved	5	5	5		1	5	5	5	51	51	51	11.016	98	98	0	59.899	61766000	30
Tb927.8.5640	SDH6	NESM_000267500.1hypotheticalprotein,conserved	NESM_000267500.1hypotheticalprotein,conserved	11	11	11		1	11	11	11	32.2	32.2	32.2	36.683	329	329	0	110.34	58689000	33
		NESM_000929300.1hypotheticalprotein,conserved	NESM_000929300.1hypotheticalprotein,conserved	5	5	5		1	5	5	5	21.4	21.4	21.4	12.072	103	103	0	34.487	56141000	20
		NESM_000648300.1hypotheticalprotein,conserved	NESM_000648300.1hypotheticalprotein,conserved	4	4	4		1	4	4	4	42	42	42	18.027	157	157	0	46.427	55551000	27
		NESM_000669100.1Zinc-fingerdomaincontainingprotein,putative	NESM_000669100.1Zinc-fingerdomaincontainingprotein,putative	10	10	10		1	10	10	10	48.9	48.9	48.9	26.621	227	227	0	65.876	50802000	40
		NESM_000204400.1hypotheticalprotein,conserved	NESM_000204400.1hypotheticalprotein,conserved	4	4	4		1	4	4	4	29.9	29.9	29.9	16.665	147	147	0	53.134	50750000	18
Tb927.3.2180	Mitochondrial ATP synthase subunit, putative	NESM_000517900.1hypotheticalprotein,conserved	NESM_000517900.1hypotheticalprotein,conserved	4	4	4		1	4	4	4	41	41	41	17.729	156	156	0	50.057	48875000	23
		NESM_000910500.1thiolaseprotein-likeprotein	NESM_000910500.1thiolaseprotein-likeprotein	16	16	16		1	16	16	16	44.1	44.1	44.1	47.87	451	451	0	108.25	48229000	53
		NESM_000905600.1Bacterialtransferasehexapeptide(sixrepeats),putative	NESM_000905600.1Bacterialtransferasehexapeptide(sixrepeats),putative	12	12	12		1	12	12	12	38.8	38.8	38.8	34.06	307	307	0	70.584	48130000	46
		NESM_000314800.1hypotheticalprotein,conserved	NESM_000314800.1hypotheticalprotein,conserved	9	9	9		1	9	9	9	38.3	38.3	38.3	23.107	193	193	0	50.325	46871000	33
Tb927.9.2470	nucleolar protein	NESM_000497400.1hypotheticalprotein,conserved	NESM_000497400.1hypotheticalprotein,conserved	20	20	20		1	20	20	20	26.4	26.4	26.4	96.785	891	891	0	123.8	44120000	50
		NESM_000506700.1trifunctionalenzymealphasubunit,mitochondrialprecursor-likeprotein	NESM_000506700.1trifunctionalenzymealphasubunit,mitochondrialprecursor-likeprotein	18	18	18		1	18	18	18	24.5	24.5	24.5	88.233	813	813	0	114.12	43719000	53
Tb927.3.3660	NDUTB15	NESM_000674800.1NADH-ubiquinoneoxidoreductasecomplexIsubunit,putative	NESM_000674800.1NADH-ubiquinoneoxidoreductasecomplexIsubunit,putative	9	9	9		1	9	9	9	39.6	39.6	39.6	30.14	270	270	0	59.863	42832000	42
Tb927.10.4130	NDUFA5	NESM_000168600.1hypotheticalprotein,conserved	NESM_000168600.1hypotheticalprotein,conserved	5	5	5		1	5	5	5	19.4	19.4	19.4	30.669	263	263	0	59.634	41438000	29
		NESM_000196600.1hypotheticalprotein	NESM_000196600.1hypotheticalprotein	6	6	6		1	6	6	6	31.2	31.2	31.2	29.539	272	272	0	35.41	40983000	25
		NESM_000365900.1ironsuperoxidedismutase	NESM_000365900.1ironsuperoxidedismutase	7	7	7		1	7	7	7	30.6	30.6	30.6	26.188	235	235	0	62.874	40755000	38
Tb927.10.12930	NDUFA8	NESM_000914600.1hypotheticalprotein,conserved	NESM_000914600.1hypotheticalprotein,conserved	9	9	9		1	9	9	9	54.5	54.5	54.5	23.329	202	202	0	35.504	38887000	28
Tb927.9.12680	NDUFA12	NESM_000189000.1NADHubiquinoneoxidoreductasesubunitNDUFA12,putative	NESM_000189000.1NADHubiquinoneoxidoreductasesubunitNDUFA12,putative	12	12	12		1	12	12	12	42.8	42.8	42.8	31.682	271	271	0	59.625	38217000	32
Tb927.7.3550	cytoskeleton associated protein, putative	NESM_000218800.1hypotheticalprotein,conserved	NESM_000218800.1hypotheticalprotein,conserved	12	12	12		1	12	12	12	16.9	16.9	16.9	119.3	1061	1061	0	52.192	37676000	36
Tb927.3.2880	Mitochondrial ATP synthase subunit, putative	NESM_000886500.1hypotheticalprotein,conserved	NESM_000886500.1hypotheticalprotein,conserved	8	8	8		1	8	8	8	49	49	49	12.412	104	104	0	47.853	34400000	31
		NESM_000815900.1hypotheticalprotein,conserved	NESM_000815900.1hypotheticalprotein,conserved	6	6	6		1	6	6	6	50.6	50.6	50.6	18.115	164	164	0	37.958	34304000	21
Tb927.11.8910	NDUFA13	NESM_000162500.1NADHdehydrogenasesubunitNB6M,putative	NESM_000162500.1NADHdehydrogenasesubunitNB6M,putative	10	10	10		1	10	10	10	66.5	66.5	66.5	20.487	173	173	0	55.793	33561000	26
Tb927.4.440	NDUFB11	NESM_000932200.1NADH-ubiquinoneoxidoreductasecomplexIsubunit,putative	NESM_000932200.1NADH-ubiquinoneoxidoreductasecomplexIsubunit,putative	2	2	2		1	2	2	2	32.1	32.1	32.1	13.759	112	112	0	27.466	32881000	6
		NESM_000331000.1voltage-dependentanion-selectivechannel,putative	NESM_000331000.1voltage-dependentanion-selectivechannel,putative	14	14	14		1	14	14	14	53.1	53.1	53.1	31.301	288	288	0	59.744	32660000	47
Tb927.11.16870	NDUFA2	NESM_000730100.1NADHdehydrogenasesubunitNI8M,putative	NESM_000730100.1NADHdehydrogenasesubunitNI8M,putative	4	4	4		1	4	4	4	44.2	44.2	44.2	18.71	165	165	0	24.646	32553000	20
		NESM_000038700.1mitochondrialphosphatetransporter,putative	NESM_000038700.1mitochondrialphosphatetransporter,putative	7	7	6		1	7	7	6	28.1	28.1	25.6	34.519	317	317	0	43.771	32339000	25
		NESM_000797400.1hypotheticalprotein,conserved	NESM_000797400.1hypotheticalprotein,conserved	4	4	4		1	4	4	4	67.2	67.2	67.2	7.8399	67	67	0	60.705	30600000	15
		NESM_000099500.1Tubulin/FtsZfamily,GTPasedomaincontainingprotein,putative	NESM_000099500.1Tubulin/FtsZfamily,GTPasedomaincontainingprotein,putative	3	3	3		1	3	3	3	50.9	50.9	50.9	12.112	110	110	0	49.728	30462000	13
Tb927.6.2490	SDH7	NESM_000481000.1hypotheticalprotein,conserved	NESM_000481000.1hypotheticalprotein,conserved	9	9	9		1	9	9	9	35.5	35.5	35.5	29.053	251	251	0	39.147	30324000	28
		NESM_000169800.1Ubiquinol-cytochromeCreductasecomplex14kDsubunit,putative	NESM_000169800.1Ubiquinol-cytochromeCreductasecomplex14kDsubunit,putative	5	5	5		1	5	5	5	22.9	22.9	22.9	24.121	201	201	0	19.688	28827000	28
Tb927.11.15810	NDUFB9	NESM_000385500.1Complex1_LYR-like,putative	NESM_000385500.1Complex1_LYR-like,putative	10	10	10		1	10	10	10	23.4	23.4	23.4	35.964	303	303	0	67.209	28723000	59
		NESM_000194700.1hypotheticalprotein,conserved	NESM_000194700.1hypotheticalprotein,conserved	4	4	4		1	4	4	4	37.6	37.6	37.6	17.017	149	149	0	15.263	28169000	14
		NESM_000659700.1PAS-domaincontainingphosphoglyceratekinase,putative	NESM_000659700.1PAS-domaincontainingphosphoglyceratekinase,putative	12	12	12		1	12	12	12	36.2	36.2	36.2	57.406	527	527	0	71.373	28144000	37
Tb927.2.2510	Mitochondrial outer membrane protein porin 1	NESM_000330900.1hypotheticalprotein	NESM_000330900.1hypotheticalprotein	12	12	12		1	12	12	12	56.3	56.3	56.3	29.882	277	277	0	68.089	26714000	40
		NESM_000855400.1cation-transportingATPase,putative	NESM_000855400.1cation-transportingATPase,putative	12	12	12		1	12	12	12	14.2	14.2	14.2	139.73	1260	1260	0	54.345	25242000	27
Tb927.11.1320	NDUFS7	NESM_000353600.1NADH-ubiquinoneoxidoreductase20kDasubunit,mitochondrialprecursor	NESM_000353600.1NADH-ubiquinoneoxidoreductase20kDasubunit,mitochondrialprecursor	4	4	4		1	4	4	4	30.8	30.8	30.8	22.892	201	201	0	19.082	25204000	14
		NESM_000689300.1NADH-cytochromeb5reductase,putative	NESM_000689300.1NADH-cytochromeb5reductase,putative	4	4	4		1	4	4	4	15.9	15.9	15.9	32.23	289	289	0	31.066	24866000	9
		NESM_000771900.1cytochromecoxidaseVII,putative	NESM_000771900.1cytochromecoxidaseVII,putative	2	2	2		1	2	2	2	17	17	17	19.057	165	165	0	11.201	24428000	8
		NESM_000597400.1hypotheticalprotein,conserved	NESM_000597400.1hypotheticalprotein,conserved	4	4	4		1	4	4	4	19.2	19.2	19.2	29.697	261	261	0	13.078	24219000	12
Tb927.10.3040	SDH9	NESM_000303000.1hypotheticalprotein,conserved	NESM_000303000.1hypotheticalprotein,conserved	3	3	3		1	3	3	3	20.1	20.1	20.1	15.788	134	134	0	28.971	22705000	12
		NESM_000111800.1inosine-5'-monophosphatedehydrogenase	NESM_000111800.1inosine-5'-monophosphatedehydrogenase	10	10	10		1	10	10	10	27.9	27.9	27.9	55.836	517	517	0	28.584	22058000	22
		NESM_000565500.1sterolC-24reductase,putative	NESM_000565500.1sterolC-24reductase,putative	2	2	2		1	2	2	2	5.8	5.8	5.8	58.044	498	498	0	38.423	21617000	13
		NESM_000657200.1Translocon-associatedproteinbeta(TRAPB)/DomainofunknownfunctionDUF11/CARDB,putative	NESM_000657200.1Translocon-associatedproteinbeta(TRAPB)/DomainofunknownfunctionDUF11/CARDB,putative	8	8	8		1	8	8	8	39.6	39.6	39.6	23.335	212	212	0	24.255	21240000	16
		NESM_000441900.1cytochromeoxidasesubunitIX,putative	NESM_000441900.1cytochromeoxidasesubunitIX,putative	5	5	5		1	5	5	5	49.2	49.2	49.2	13.584	124	124	0	43.666	21061000	16
		NESM_000267800.1orotidine-5-phosphatedecarboxylase/orotatephosphoribosyltransferase,putative	NESM_000267800.1orotidine-5-phosphatedecarboxylase/orotatephosphoribosyltransferase,putative	11	11	11		1	11	11	11	29.1	29.1	29.1	49.515	457	457	0	38.456	20859000	25
Tb927.10.9440	NDH2	NESM_000455400.1NADHdehydrogenase,putative	NESM_000455400.1NADHdehydrogenase,putative	8	8	8		1	8	8	8	26	26	26	57.472	526	526	0	42.673	20471000	18
Tb927.7.6350	NDUFV2	NESM_000609500.1NADH-ubiquinoneoxidoreductase,mitochondrial,putative	NESM_000609500.1NADH-ubiquinoneoxidoreductase,mitochondrial,putative	5	5	5		1	5	5	5	22.2	22.2	22.2	29.09	261	261	0	16.246	20222000	24
		NESM_000292000.1elongationfactor1-alpha	NESM_000292000.1elongationfactor1-alpha	10	10	10		1	10	10	10	26.1	26.1	26.1	49.121	449	449	0	39.484	19646000	25
		NESM_000817900.1proteintyrosinephosphatase,putative	NESM_000817900.1proteintyrosinephosphatase,putative	5	5	5		1	5	5	5	26.8	26.8	26.8	24.902	224	224	0	25.747	19127000	17
		NESM_000908500.1expression-siteassociatedgene(ESAG3),putative	NESM_000908500.1expression-siteassociatedgene(ESAG3),putative	10	10	8		1	10	10	8	25.5	25.5	21.4	73.631	663	663	0	63.976	18860000	29
	ND8	LtND8ed.pep;PsND8a.pep;ND8	LtND8ed.pep;PsND8a.pep;ND8	2;1;1	2;1;1	2;1;1	;;	3	2	2	2	15.2	15.2	15.2	17.019	145	145;145;145	0	16.818	18504000	5
		NESM_000869400.1hypotheticalprotein,conserved	NESM_000869400.1hypotheticalprotein,conserved	4	4	4		1	4	4	4	20.9	20.9	20.9	26.02	225	225	0	12.847	18146000	10
		NESM_000466300.1hypotheticalprotein,conserved	NESM_000466300.1hypotheticalprotein,conserved	5	5	5		1	5	5	5	25.8	25.8	25.8	15.346	132	132	0	11.065	18129000	14
		NESM_000396800.1NADH-dependentfumaratereductase,putative;NESM_000557200.1NADH-dependentfumaratereductase,putative	NESM_000396800.1NADH-dependentfumaratereductase,putative	16;2	16;2	16;2		2	16	16	16	16.8	16.8	16.8	122.98	1147	1147;1219	0	82.807	17633000	36
Tb11.02.5105	Present in the outer mitochondrial membrane proteome 15	NESM_000033600.1hypotheticalprotein,conserved	NESM_000033600.1hypotheticalprotein,conserved	6	6	6		1	6	6	6	46.6	46.6	46.6	15.3	133	133	0	45.182	17563000	22
		NESM_000364800.1Bacterialtransferasehexapeptide(sixrepeats),putative	NESM_000364800.1Bacterialtransferasehexapeptide(sixrepeats),putative	2	2	2		1	2	2	2	7.5	7.5	7.5	32.695	294	294	0	11.632	17451000	4
		NESM_000240100.1hypotheticalprotein,conserved	NESM_000240100.1hypotheticalprotein,conserved	1	1	1		1	1	1	1	0.3	0.3	0.3	318.83	3005	3005	0.0057971	1.5323	17331000	6
		NESM_000229700.1SPFHdomain/Band7family,putative	NESM_000229700.1SPFHdomain/Band7family,putative	10	10	10		1	10	10	10	33.1	33.1	33.1	30.928	284	284	0	40.994	17320000	24
		NESM_000201400.1glycerol-3-phosphatedehydrogenase[NAD+],glycosomal	NESM_000201400.1glycerol-3-phosphatedehydrogenase[NAD+],glycosomal	9	9	9		1	9	9	9	21	21	21	39.524	367	367	0	24.105	15894000	26
		NESM_000851900.1cytochrome-b5reductase,putative	NESM_000851900.1cytochrome-b5reductase,putative	4	4	4		1	4	4	4	21.1	21.1	21.1	33.047	299	299	0	21.762	15538000	23
Tb927.9.7830	tRNA import complex component, putative	NESM_000400300.1hypotheticalprotein,conserved	NESM_000400300.1hypotheticalprotein,conserved	4	4	4		1	4	4	4	15.5	15.5	15.5	23.263	200	200	0	13.443	15329000	16
		NESM_000465300.1EF-handdomain/EFhand/EF-handdomainpair,putative	NESM_000465300.1EF-handdomain/EFhand/EF-handdomainpair,putative	8	8	6		1	8	8	6	31.6	31.6	25.6	24.116	215	215	0	35.531	15049000	23
		NESM_000911100.1cytochromecoxidaseVIII(COXVIII),putative	NESM_000911100.1cytochromecoxidaseVIII(COXVIII),putative	5	5	5		1	5	5	5	35	35	35	18.814	157	157	0	17.655	14404000	21
		NESM_000744600.1serinepalmitoyltransferase-likeprotein	NESM_000744600.1serinepalmitoyltransferase-likeprotein	7	7	7		1	7	7	7	20.9	20.9	20.9	53.322	488	488	0	36.595	13847000	21
		NESM_000488600.1hypotheticalprotein,conserved	NESM_000488600.1hypotheticalprotein,conserved	8	8	8		1	8	8	8	16.8	16.8	16.8	65.712	601	601	0	17.989	13528000	18
		NESM_000050400.1fattyacidelongase,putative	NESM_000050400.1fattyacidelongase,putative	2	2	2		1	2	2	2	6.7	6.7	6.7	32.302	285	285	0	5.1697	13014000	7
		NESM_000561500.1hypotheticalprotein,conserved	NESM_000561500.1hypotheticalprotein,conserved	5	5	5		1	5	5	5	18.5	18.5	18.5	27.763	243	243	0	12.925	12654000	13
		NESM_000465500.1flagellarcalcium-bindingprotein,putative	NESM_000465500.1flagellarcalcium-bindingprotein,putative	6	4	4		1	6	4	4	26.1	19.2	19.2	22.83	203	203	0	31.58	11281000	10
Tb927.6.4130	SDH3	NESM_000667700.1hypotheticalprotein,conserved	NESM_000667700.1hypotheticalprotein,conserved	4	4	4		1	4	4	4	51	51	51	11.755	104	104	0	9.1518	11046000	14
		NESM_000890400.1hypotheticalprotein,conserved	NESM_000890400.1hypotheticalprotein,conserved	4	4	4		1	4	4	4	22.9	22.9	22.9	15.757	140	140	0	9.603	10945000	7
Tb927.11.9930	NDUFB10	NESM_000110900.1NADH-ubiquinoneoxidoreductasecomplexIsubunit,putative	NESM_000110900.1NADH-ubiquinoneoxidoreductasecomplexIsubunit,putative	4	4	4		1	4	4	4	21.2	21.2	21.2	30.294	260	260	0	21.931	10871000	12
		NESM_000038000.1DNApolymeraseepsiloncatalyticsubunit,putative	NESM_000038000.1DNApolymeraseepsiloncatalyticsubunit,putative	1	1	1		1	1	1	1	0.8	0.8	0.8	259.48	2323	2323	0.005814	1.5469	10761000	4
		NESM_000686100.1Proteinofunknownfunction(DUF563),putative	NESM_000686100.1Proteinofunknownfunction(DUF563),putative	6	6	6		1	6	6	6	15	15	15	70.193	640	640	0	38.306	10754000	12
Tb927.2.4700	SDH8	NESM_000092800.1hypotheticalprotein,conserved	NESM_000092800.1hypotheticalprotein,conserved	4	4	4		1	4	4	4	23.6	23.6	23.6	17.159	148	148	0	16.672	10724000	11
		NESM_000854300.1hypotheticalprotein,conserved	NESM_000854300.1hypotheticalprotein,conserved	1	1	1		1	1	1	1	1	1	1	126.12	1151	1151	0	2.7667	10154000	3
		NESM_000109700.1hypotheticalprotein,conserved	NESM_000109700.1hypotheticalprotein,conserved	5	5	5		1	5	5	5	41.3	41.3	41.3	15.215	138	138	0	27.525	10097000	16
		NESM_000366700.1hypotheticalprotein,conserved	NESM_000366700.1hypotheticalprotein,conserved	2	2	2		1	2	2	2	9.8	9.8	9.8	26.261	224	224	0	10.408	10079000	7
		NESM_000840600.1hypotheticalprotein,conserved	NESM_000840600.1hypotheticalprotein,conserved	9	9	9		1	9	9	9	13.3	13.3	13.3	112.13	1047	1047	0	34.802	9952800	15
		NESM_000601600.1heatshock70-relatedprotein1,mitochondrialprecursor,putative	NESM_000601600.1heatshock70-relatedprotein1,mitochondrialprecursor,putative	7	7	7		1	7	7	7	18.1	18.1	18.1	72.092	664	664	0	36.155	9908300	21
		NESM_000917300.1catalyticsubunitofthevacuolartransporterchaperone4,putative	NESM_000917300.1catalyticsubunitofthevacuolartransporterchaperone4,putative	9	9	9		1	9	9	9	14.7	14.7	14.7	94.349	829	829	0	30.543	9882300	20
		NESM_000507600.1prolineoxidase,mitochondrialprecursor-likeprotein	NESM_000507600.1prolineoxidase,mitochondrialprecursor-likeprotein	9	9	9		1	9	9	9	15.4	15.4	15.4	63.743	564	564	0	26.572	8925700	26
		NESM_000731700.1dihydrolipoamidedehydrogenase,putative	NESM_000731700.1dihydrolipoamidedehydrogenase,putative	9	9	9		1	9	9	9	22.3	22.3	22.3	50.423	476	476	0	78.773	8761600	21
		NESM_000240900.1serine-threoninedehydratase,putative	NESM_000240900.1serine-threoninedehydratase,putative	4	4	4		1	4	4	4	17.1	17.1	17.1	36.834	340	340	0	16.516	8712200	11
		NESM_000796800.1histoneH2B;NESM_000022200.1histoneH2B	NESM_000796800.1histoneH2B;NESM_000022200.1histoneH2B	4;4	4;4	4;4	;	2	4	4	4	37.8	37.8	37.8	12.189	111	111;111	0	16.01	8323800	15
		NESM_000298600.1Domainofunknownfunction(DUF202),putative	NESM_000298600.1Domainofunknownfunction(DUF202),putative	4	4	4		1	4	4	4	38.9	38.9	38.9	19.945	180	180	0	11.018	8155700	11
		NESM_000764600.1ABCtransporter,putative	NESM_000764600.1ABCtransporter,putative	6	6	6		1	6	6	6	8.5	8.5	8.5	86.589	773	773	0	16.13	8145000	14
		NESM_000930400.1Proteinofunknownfunction(DUF1620),putative	NESM_000930400.1Proteinofunknownfunction(DUF1620),putative	6	6	6		1	6	6	6	12.1	12.1	12.1	86.362	818	818	0	20.37	8059100	11
		NESM_000893600.1alkyldihydroxyacetonephosphatesynthase	NESM_000893600.1alkyldihydroxyacetonephosphatesynthase	6	6	6		1	6	6	6	10.1	10.1	10.1	84.605	759	759	0	16.566	7963100	5
		NESM_000109000.1hypotheticalprotein,conserved	NESM_000109000.1hypotheticalprotein,conserved	2	2	2		1	2	2	2	27.3	27.3	27.3	17.527	154	154	0	10.863	7921600	12
		NESM_000031300.1glycerol-3-phosphatedehydrogenase(FAD-dependent),mitochondrial	NESM_000031300.1glycerol-3-phosphatedehydrogenase(FAD-dependent),mitochondrial	5	5	5		1	5	5	5	11.2	11.2	11.2	65.655	608	608	0	26.027	7427800	13
		NESM_000666800.1hypotheticalprotein,conserved	NESM_000666800.1hypotheticalprotein,conserved	3	3	3		1	3	3	3	39.2	39.2	39.2	12.585	120	120	0	16.326	7081700	6
Tb927.10.1160	NDUTB26	NESM_000584500.1hypotheticalprotein,conserved	NESM_000584500.1hypotheticalprotein,conserved	1	1	1		1	1	1	1	6.3	6.3	6.3	16.651	142	142	0	5.762	6957200	2
		NESM_000160700.1PeptidasefamilyM28,putative	NESM_000160700.1PeptidasefamilyM28,putative	7	7	7		1	7	7	7	22.7	22.7	22.7	58.992	554	554	0	18.674	6953500	12
		NESM_000610400.1Tetratricopeptiderepeat,putative	NESM_000610400.1Tetratricopeptiderepeat,putative	6	6	6		1	6	6	6	22.7	22.7	22.7	36.293	317	317	0	24.597	6913400	11
		NESM_000173700.1Phosphotransferaseenzymefamily,putative	NESM_000173700.1Phosphotransferaseenzymefamily,putative	6	6	6		1	6	6	6	7.7	7.7	7.7	94.802	827	827	0	32.678	6864400	11
		NESM_000637800.140SribosomalproteinS4,putative	NESM_000637800.140SribosomalproteinS4,putative	7	7	7		1	7	7	7	23.1	23.1	23.1	30.473	273	273	0	14.818	6864200	17
		NESM_000307600.140SribosomalproteinS2	NESM_000307600.140SribosomalproteinS2	4	4	4		1	4	4	4	18.6	18.6	18.6	30.095	279	279	0	12.922	6793900	15
		NESM_000109800.1shortchaindehydrogenase-likeprotein	NESM_000109800.1shortchaindehydrogenase-likeprotein	4	4	4		1	4	4	4	18.9	18.9	18.9	32.797	307	307	0	17.689	6732400	10
		NESM_000229600.1SPFHdomain/Band7family,putative	NESM_000229600.1SPFHdomain/Band7family,putative	6	6	6		1	6	6	6	21.3	21.3	21.3	30.665	277	277	0	10.323	6681300	16
		NESM_000419800.1Metallo-dependentphosphatase-likedomain-containingprotein;NESM_000419900.1Metallo-dependentphosphatase-likedomain-containingprotein	NESM_000419800.1Metallo-dependentphosphatase-likedomain-containingprotein;NESM_000419900.1Metallo-dependentphosphatase-likedomain-containingprotein	6;4	6;4	6;4	;	2	6	6	6	5.5	5.5	5.5	155	1416	1416;1218	0	17.977	6561100	14
		NESM_000050300.1fattyacidelongase,putative	NESM_000050300.1fattyacidelongase,putative	2	2	2		1	2	2	2	7.2	7.2	7.2	32.1	279	279	0	6.6879	6559800	8
		NESM_000253900.1i/6autoantigen-likeprotein	NESM_000253900.1i/6autoantigen-likeprotein	4	4	4		1	4	4	4	20.2	20.2	20.2	24.355	223	223	0	8.2334	6410700	9
		NESM_000742900.1hypotheticalprotein,conserved	NESM_000742900.1hypotheticalprotein,conserved	2	2	2		1	2	2	2	10.9	10.9	10.9	34.097	304	304	0	71.524	6240600	4
		NESM_000500300.1cytochromecoxidasesubunitV	NESM_000500300.1cytochromecoxidasesubunitV	1	1	1		1	1	1	1	5.6	5.6	5.6	22.173	196	196	0	27.633	6236100	2
Tb927.9.11220	tRNA import complex component, putative	NESM_000124200.1hypotheticalprotein,conserved	NESM_000124200.1hypotheticalprotein,conserved	6	6	6		1	6	6	6	27.4	27.4	27.4	41.174	358	358	0	20.502	6199400	13
		NESM_000361800.1SphingosineN-acyltransferase,putative	NESM_000361800.1SphingosineN-acyltransferase,putative	2	2	2		1	2	2	2	5.7	5.7	5.7	52.349	458	458	0	14.736	6111300	6
		NESM_000880100.140SribosomalproteinS19protein;NESM_000701600.140SribosomalproteinS19protein	NESM_000880100.140SribosomalproteinS19protein;NESM_000701600.140SribosomalproteinS19protein	3;3	3;3	3;3	;	2	3	3	3	24.2	24.2	24.2	18.023	161	161;161	0	8.558	6024300	10
		NESM_000606100.1vacuolar-typeCa2+-ATPase,putative	NESM_000606100.1vacuolar-typeCa2+-ATPase,putative	5	5	5		1	5	5	5	7.5	7.5	7.5	118.44	1110	1110	0	31.22	5937500	8
		NESM_000658000.1hypotheticalprotein,conserved	NESM_000658000.1hypotheticalprotein,conserved	1	1	1		1	1	1	1	5	5	5	17.404	141	141	0	3.9861	5896700	4
		NESM_000626600.1hypotheticalprotein,conserved	NESM_000626600.1hypotheticalprotein,conserved	1	1	1		1	1	1	1	7.1	7.1	7.1	22.87	210	210	0	15.78	5842800	4
		NESM_000509000.1expression-siteassociatedgene(ESAG3),putative;NESM_000423300.1expression-siteassociatedgene(ESAG3),putative	NESM_000509000.1expression-siteassociatedgene(ESAG3),putative	5;2	4;1	4;1		2	5	4	4	13.6	11.4	11.4	46.4	411	411;684	0	17.408	5702200	11
Tb927.10.1590	ribosomal protein L36, putative	NESM_000777300.1hypotheticalprotein,conserved	NESM_000777300.1hypotheticalprotein,conserved	2	2	2		1	2	2	2	17.9	17.9	17.9	11.637	95	95	0	3.0693	5566800	3
		NESM_000403600.1fructose-1,6-bisphosphatase,cytosolic,putative	NESM_000403600.1fructose-1,6-bisphosphatase,cytosolic,putative	5	5	5		1	5	5	5	16.5	16.5	16.5	38.79	351	351	0	16.186	5525000	7
		NESM_000046900.1mitochondrialATP-dependentzincmetallopeptidase,putative	NESM_000046900.1mitochondrialATP-dependentzincmetallopeptidase,putative	6	6	6		1	6	6	6	11.8	11.8	11.8	83.392	778	778	0	14.857	5412700	12
Tb927.9.10530	Flagellum attachment zone protein 4	NESM_000451900.1hypotheticalprotein	NESM_000451900.1hypotheticalprotein	2	2	2		1	2	2	2	3.3	3.3	3.3	131.48	1237	1237	0	5.4694	5335400	4
		NESM_000636300.1NADH-cytochromeb5reductase,putative	NESM_000636300.1NADH-cytochromeb5reductase,putative	3	3	3		1	3	3	3	13.3	13.3	13.3	34.712	308	308	0	14.729	5249700	6
		NESM_000147100.1C-14sterolreductase,putative	NESM_000147100.1C-14sterolreductase,putative	1	1	1		1	1	1	1	3.4	3.4	3.4	48.448	439	439	0.006079	1.8581	5098400	3
		NESM_000071900.1RyRandIP3RHomologyassociated,putative	NESM_000071900.1RyRandIP3RHomologyassociated,putative	6	1	1		1	6	1	1	17.6	5.3	5.3	41.681	376	376	0	3.8324	5070600	3
		NESM_000550300.1histoneH3;NESM_000549200.1histoneH3;NESM_000549000.1histoneH3;NESM_000268100.1histoneH3	NESM_000550300.1histoneH3;NESM_000549200.1histoneH3;NESM_000549000.1histoneH3;NESM_000268100.1histoneH3	2;2;2;2	2;2;2;2	2;2;2;2	;;;	4	2	2	2	11.5	11.5	11.5	14.643	130	130;130;130;130	0	21.018	4973100	5
		NESM_000197500.1isopentenyl-diphosphatedelta-isomerase(typeII),putative	NESM_000197500.1isopentenyl-diphosphatedelta-isomerase(typeII),putative	3	3	3		1	3	3	3	8.4	8.4	8.4	39.432	357	357	0	5.8231	4944000	11
		NESM_000192100.1hypotheticalprotein,conserved	NESM_000192100.1hypotheticalprotein,conserved	4	4	4		1	4	4	4	29	29	29	22.905	214	214	0	33.315	4610400	5
		NESM_000031900.1hypotheticalprotein,conserved	NESM_000031900.1hypotheticalprotein,conserved	2	2	2		1	2	2	2	13.1	13.1	13.1	22.606	206	206	0	15.217	4448200	7
		NESM_000663200.1hypotheticalprotein	NESM_000663200.1hypotheticalprotein	1	1	1		1	1	1	1	17.9	17.9	17.9	8.4766	84	84	0	5.034	4444500	5
		NESM_000648900.1diacylglycerolacyltransferase,putative	NESM_000648900.1diacylglycerolacyltransferase,putative	3	3	3		1	3	3	3	4.1	4.1	4.1	183.3	1688	1688	0	9.864	4425100	8
		NESM_000421500.1transmembraneprotein,putative	NESM_000421500.1transmembraneprotein,putative	4	4	4		1	4	4	4	17.2	17.2	17.2	28.691	261	261	0	11.339	4404400	8
		NESM_000249000.1guanosinemonophosphatereductase,putative	NESM_000249000.1guanosinemonophosphatereductase,putative	3	3	3		1	3	3	3	6.7	6.7	6.7	52.087	492	492	0	11.027	4259000	8
		NESM_000126200.1Peroxisomalbiogenesisfactor11(PEX11),putative	NESM_000126200.1Peroxisomalbiogenesisfactor11(PEX11),putative	2	2	2		1	2	2	2	13.4	13.4	13.4	27.447	253	253	0	7.0693	4207300	4
		NESM_000399600.1hypotheticalprotein,conserved	NESM_000399600.1hypotheticalprotein,conserved	3	3	3		1	3	3	3	12.4	12.4	12.4	29.58	267	267	0	7.2622	4166100	6
		NESM_000728300.1glycosomalmembranelikeprotein	NESM_000728300.1glycosomalmembranelikeprotein	1	1	1		1	1	1	1	6.3	6.3	6.3	23.859	223	223	0	14.848	4155300	6
Tb927.10.6180	FLA1-like protein	NESM_000530200.1hypotheticalprotein,conserved	NESM_000530200.1hypotheticalprotein,conserved	3	3	3		1	3	3	3	8.2	8.2	8.2	59.946	550	550	0	9.2387	4104300	7
		NESM_000612000.1ATP-dependentzincmetallopeptidase,putative	NESM_000612000.1ATP-dependentzincmetallopeptidase,putative	3	3	3		1	3	3	3	5.4	5.4	5.4	102.02	948	948	0	13.004	4099600	9
		NESM_000829400.1Translocon-associatedprotein(TRAP),alphasubunit,putative	NESM_000829400.1Translocon-associatedprotein(TRAP),alphasubunit,putative	1	1	1		1	1	1	1	7.3	7.3	7.3	32.072	301	301	0	17.162	4030900	3
		NESM_000293800.1hypotheticalprotein,conserved	NESM_000293800.1hypotheticalprotein,conserved	2	2	2		1	2	2	2	8.6	8.6	8.6	31.953	290	290	0	12.831	4028000	6
		NESM_000080600.1Archaictranslocaseoutermitochondrialmembrane46kDasubunit,putative	NESM_000080600.1Archaictranslocaseoutermitochondrialmembrane46kDasubunit,putative	3	3	3		1	3	3	3	9.7	9.7	9.7	45.075	411	411	0	9.749	4023800	5
		NESM_000909900.1ATPasefamilyassociatedwithvariouscellularactivities(AAA)/AAAdomain(dynein-relatedsubfamily),putative	NESM_000909900.1ATPasefamilyassociatedwithvariouscellularactivities(AAA)/AAAdomain(dynein-relatedsubfamily),putative	4	4	4		1	4	4	4	7.2	7.2	7.2	73.936	678	678	0	14.363	3924800	8
		NESM_000080100.1hypotheticalprotein,conserved	NESM_000080100.1hypotheticalprotein,conserved	2	2	2		1	2	2	2	8.8	8.8	8.8	27.624	240	240	0	12.741	3917300	8
		NESM_000891400.1COP-coatedvesiclemembraneproteingp25Lprecursor,putative	NESM_000891400.1COP-coatedvesiclemembraneproteingp25Lprecursor,putative	3	3	3		1	3	3	3	26.4	26.4	26.4	24.684	220	220	0	10.484	3896500	9
		NESM_000312700.1MannitoldehydrogenaseRossmanndomain/MannitoldehydrogenaseC-terminaldomaincontainingprotein,putative	NESM_000312700.1MannitoldehydrogenaseRossmanndomain/MannitoldehydrogenaseC-terminaldomaincontainingprotein,putative	3	3	3		1	3	3	3	11.7	11.7	11.7	55.441	489	489	0	11.698	3877100	5
		NESM_000852300.1histoneH4,putative;NESM_000784200.1histoneH4,putative;NESM_000343900.1histoneH4,putative;NESM_000335800.1histoneH4,putative;NESM_000255800.1histoneH4,putative;NESM_000149100.1histoneH4,putative;NESM_000009200.1histoneH4,putative	NESM_000852300.1histoneH4,putative;NESM_000784200.1histoneH4,putative;NESM_000343900.1histoneH4,putative;NESM_000335800.1histoneH4,putative;NESM_000255800.1histoneH4,putative;NESM_000149100.1histoneH4,putative;NESM_000009200.1histoneH4,putative	4;4;4;4;4;4;4	4;4;4;4;4;4;4	4;4;4;4;4;4;4	;;;;;;	7	4	4	4	40	40	40	11.402	100	100;100;100;100;100;100;100	0	9.8356	3748200	8
		NESM_000072000.1Inositol1,4,5-trisphosphate/ryanodinereceptor,putative	NESM_000072000.1Inositol1,4,5-trisphosphate/ryanodinereceptor,putative	43	2	2		1	43	2	2	29.7	1.9	1.9	212.55	1956	1956	0	10.608	3713400	6
		NESM_000422400.1Domainofunknownfunction(DUF1736),putative	NESM_000422400.1Domainofunknownfunction(DUF1736),putative	2	2	2		1	2	2	2	2.5	2.5	2.5	102.1	908	908	0	7.015	3686500	5
		NESM_000795700.1hypotheticalprotein,conserved	NESM_000795700.1hypotheticalprotein,conserved	2	2	2		1	2	2	2	23.5	23.5	23.5	13.953	119	119	0	6.5718	3523900	8
Tb927.7.5700	peripherally associated ATOM36	NESM_000237000.1hypotheticalprotein,conserved	NESM_000237000.1hypotheticalprotein,conserved	4	4	4		1	4	4	4	19.5	19.5	19.5	31.756	302	302	0	14.602	3515800	5
		NESM_000401500.160SribosomalproteinL10,putative	NESM_000401500.160SribosomalproteinL10,putative	3	3	3		1	3	3	3	17.8	17.8	17.8	24.546	213	213	0	11.852	3503400	7
		NESM_000385200.1hypotheticalprotein,conserved	NESM_000385200.1hypotheticalprotein,conserved	4	4	4		1	4	4	4	29.5	29.5	29.5	14.858	132	132	0	16.501	3396100	8
Tb927.11.12040	Cytochrome c oxidase component, putative	NESM_000919900.1hypotheticalprotein,conserved	NESM_000919900.1hypotheticalprotein,conserved	1	1	1		1	1	1	1	18.7	18.7	18.7	12.403	107	107	0	5.8733	3393900	2
		NESM_000530400.1hypotheticalprotein,conserved	NESM_000530400.1hypotheticalprotein,conserved	1	1	1		1	1	1	1	8.4	8.4	8.4	12.199	107	107	0	3.9945	3335300	7
		NESM_000167000.140SribosomalproteinS3A,putative;NESM_000166900.140SribosomalproteinS3A,putative	NESM_000167000.140SribosomalproteinS3A,putative;NESM_000166900.140SribosomalproteinS3A,putative	4;4	4;4	4;4	;	2	4	4	4	21.5	21.5	21.5	29.914	261	261;261	0	15.047	3210600	10
		NESM_000078400.1Amastinsurfaceglycoprotein,putative	NESM_000078400.1Amastinsurfaceglycoprotein,putative	3	3	3		1	3	3	3	7.4	7.4	7.4	57.155	516	516	0	7.9428	3167300	8
	MURF2	MURF2	MURF2	1	1	1		1	1	1	1	2.2	2.2	2.2	44.159	357	357	0	7.6358	3153300	2
		NESM_000176800.1calcium-translocatingP-typeATPase	NESM_000176800.1calcium-translocatingP-typeATPase	4	4	4		1	4	4	4	3.9	3.9	3.9	109.25	1010	1010	0	9.3778	3126400	8
		NESM_000535000.1transmembraneemp24domain-containingprotein	NESM_000535000.1transmembraneemp24domain-containingprotein	2	2	2		1	2	2	2	11.3	11.3	11.3	30.027	266	266	0	6.6925	3079100	4
		NESM_000511500.1PLAC8family,putative	NESM_000511500.1PLAC8family,putative	1	1	1		1	1	1	1	10.3	10.3	10.3	17.02	156	156	0	3.2441	3015000	3
		NESM_000543100.1hypotheticalprotein,conserved	NESM_000543100.1hypotheticalprotein,conserved	2	2	2		1	2	2	2	13.2	13.2	13.2	19.84	190	190	0	6.3668	2925500	6
		NESM_000625900.1histoneH2A,putative	NESM_000625900.1histoneH2A,putative	2	2	2		1	2	2	2	18.2	18.2	18.2	13.862	132	132	0	3.436	2922100	3
Tb927.9.11660	NDUFB7	NESM_000182200.1NADH-ubiquinoneoxidoreductaseB18subunit(NDUFB7),putative	NESM_000182200.1NADH-ubiquinoneoxidoreductaseB18subunit(NDUFB7),putative	1	1	1		1	1	1	1	4.4	4.4	4.4	26.395	225	225	0	5.602	2887300	3
		NESM_000755000.1hypotheticalprotein,conserved	NESM_000755000.1hypotheticalprotein,conserved	1	1	1		1	1	1	1	6.4	6.4	6.4	20.039	172	172	0.0061162	1.8718	2862100	3
		NESM_000807100.1Amastinsurfaceglycoprotein,putative	NESM_000807100.1Amastinsurfaceglycoprotein,putative	2	2	2		1	2	2	2	4.4	4.4	4.4	58.177	525	525	0	17.28	2847500	3
		NESM_000764000.140SribosomalproteinS3,putative;NESM_000563200.140SribosomalproteinS3,putative	NESM_000764000.140SribosomalproteinS3,putative;NESM_000563200.140SribosomalproteinS3,putative	1;1	1;1	1;1	;	2	1	1	1	7.8	7.8	7.8	24.507	219	219;219	0	6.3291	2804400	2
		NESM_000251600.1phospholipid:diacylglycerolacyltransferase,putative	NESM_000251600.1phospholipid:diacylglycerolacyltransferase,putative	4	4	4		1	4	4	4	6.6	6.6	6.6	88.053	792	792	0	6.0307	2760600	6
Tb927.5.510	SDH10	NESM_000102500.1hypotheticalprotein,conserved	NESM_000102500.1hypotheticalprotein,conserved	3	3	3		1	3	3	3	6.3	6.3	6.3	21.254	189	189	0	12.234	2666500	8
		NESM_000244000.1hypotheticalprotein,conserved	NESM_000244000.1hypotheticalprotein,conserved	1	1	1		1	1	1	1	1.4	1.4	1.4	79.207	737	737	1	-2	2650200	4
		NESM_000404200.1hypotheticalprotein	NESM_000404200.1hypotheticalprotein	1	1	1		1	1	1	1	11.6	11.6	11.6	9.603	86	86	0	4.615	2581800	3
Tb927.7.5040	KINESIN	NESM_000701100.1hypotheticalprotein,conserved	NESM_000701100.1hypotheticalprotein,conserved	2	2	2		1	2	2	2	8.1	8.1	8.1	34.763	310	310	0	10.523	2571700	8
		NESM_000515000.1acyl-CoAdehydrogenase,mitochondrialprecursor,putative	NESM_000515000.1acyl-CoAdehydrogenase,mitochondrialprecursor,putative	3	3	3		1	3	3	3	8.1	8.1	8.1	56.415	519	519	0	19.257	2564800	6
		NESM_000365000.1inositolphosphosphingolipidphospholipaseC-Like	NESM_000365000.1inositolphosphosphingolipidphospholipaseC-Like	2	2	2		1	2	2	2	4.9	4.9	4.9	69.402	635	635	0	6.9523	2547300	5
		NESM_000598200.12-oxoglutaratedehydrogenase,E2component,dihydrolipoamidesuccinyltransferase,putative	NESM_000598200.12-oxoglutaratedehydrogenase,E2component,dihydrolipoamidesuccinyltransferase,putative	3	3	3		1	3	3	3	7.7	7.7	7.7	42.499	403	403	0	6.8184	2541700	3
		NESM_000229300.1peroxin12,putative	NESM_000229300.1peroxin12,putative	1	1	1		1	1	1	1	5.6	5.6	5.6	49.215	448	448	0	4.9005	2511100	4
		NESM_000763600.1succinatedehydrogenase,putative	NESM_000763600.1succinatedehydrogenase,putative	3	3	3		1	3	3	3	15.8	15.8	15.8	21.03	184	184	0	7.8936	2511100	8
		NESM_000432400.1Sugar(andother)transporter/MajorFacilitatorSuperfamily,putative	NESM_000432400.1Sugar(andother)transporter/MajorFacilitatorSuperfamily,putative	1	1	1		1	1	1	1	3.6	3.6	3.6	34.44	329	329	0	3.5516	2481700	3
		NESM_000005600.1IntegralmembraneproteinDUF106,putative	NESM_000005600.1IntegralmembraneproteinDUF106,putative	2	2	2		1	2	2	2	10	10	10	29.658	259	259	0	12.458	2480700	4
		NESM_000503500.1hypotheticalprotein,conserved	NESM_000503500.1hypotheticalprotein,conserved	3	3	3		1	3	3	3	12.1	12.1	12.1	38.93	347	347	0	5.6234	2464000	10
		NESM_000197800.1Rab5-interactingprotein(Rab5ip),putative	NESM_000197800.1Rab5-interactingprotein(Rab5ip),putative	1	1	1		1	1	1	1	9.3	9.3	9.3	11.476	107	107	0.0058309	1.6083	2463300	1
		NESM_000214000.1hypotheticalprotein,conserved	NESM_000214000.1hypotheticalprotein,conserved	2	2	2		1	2	2	2	21.1	21.1	21.1	58.251	569	569	0	2.88	2283300	4
		NESM_000128300.1Mannosyloligosaccharideglucosidase,putative	NESM_000128300.1Mannosyloligosaccharideglucosidase,putative	3	3	3		1	3	3	3	6	6	6	107.62	953	953	0	6.9885	2206400	7
		NESM_000948500.1hypotheticalprotein,conserved	NESM_000948500.1hypotheticalprotein,conserved	1	1	1		1	1	1	1	8.3	8.3	8.3	16.953	156	156	0.0057471	1.4908	2145300	2
		NESM_000596600.1FlagellarMember3	NESM_000596600.1FlagellarMember3	1	1	1		1	1	1	1	1.9	1.9	1.9	220.63	1979	1979	0	5.0929	2115700	2
Tb927.9.15940	expression site-associated gene 3 (ESAG3) protein, putative	NESM_000508900.1hypotheticalprotein	NESM_000508900.1hypotheticalprotein	5	3	3		1	5	3	3	27.7	17.6	17.6	29.479	267	267	0	13.371	2088300	2
		NESM_000635300.1hypotheticalprotein,conserved	NESM_000635300.1hypotheticalprotein,conserved	4	4	4		1	4	4	4	8.4	8.4	8.4	64.622	618	618	0	8.1273	2087100	6
		NESM_000543900.1surfaceproteinamastin,putative;NESM_000543800.1surfaceproteinamastin,putative	NESM_000543900.1surfaceproteinamastin,putative;NESM_000543800.1surfaceproteinamastin,putative	2;2	2;2	2;2	;	2	2	2	2	9	9	9	21.338	200	200;200	0	2.7606	2054500	2
		NESM_000393400.1Phosphatetransport(Pho88),putative	NESM_000393400.1Phosphatetransport(Pho88),putative	2	2	2		1	2	2	2	12.2	12.2	12.2	21.114	189	189	0	3.8649	2050100	3
		NESM_000244200.160SribosomalproteinL19,putative;REV__NESM_000244200.160SribosomalproteinL19,putative	NESM_000244200.160SribosomalproteinL19,putative;REV__NESM_000244200.160SribosomalproteinL19,putative	2;1	2;1	2;1	;	2	2	2	2	6.8	6.8	6.8	29.366	263	263;263	0	3.1812	2032900	1
		NESM_000452900.1kinesin-likeprotein,putative	NESM_000452900.1kinesin-likeprotein,putative	2	2	2		1	2	2	2	4.5	4.5	4.5	70.469	625	625	0	13.224	2021000	3
		NESM_000029300.1vacuolar-typeCa2+-ATPase,putative;NESM_000029500.1vacuolar-typeCa2+-ATPase,putative	NESM_000029300.1vacuolar-typeCa2+-ATPase,putative;NESM_000029500.1vacuolar-typeCa2+-ATPase,putative	2;2	2;2	2;2	;	2	2	2	2	2.1	2.1	2.1	122.85	1107	1107;1114	0	7.1976	1982100	5
		NESM_000489700.1Inositol1,4,5-trisphosphate/ryanodinereceptor/RIHdomain/RyRandIP3RHomologyassociated/Iontransportprotein,putative	NESM_000489700.1Inositol1,4,5-trisphosphate/ryanodinereceptor/RIHdomain/RyRandIP3RHomologyassociated/Iontransportprotein,putative	4	4	4		1	4	4	4	1.4	1.4	1.4	412.02	3836	3836	0	11.944	1943600	5
		NESM_000585200.140SribosomalproteinS23,putative	NESM_000585200.140SribosomalproteinS23,putative	1	1	1		1	1	1	1	18.9	18.9	18.9	15.917	143	143	0.0057307	1.4724	1943600	3
		NESM_000572400.1hypotheticalprotein,conserved	NESM_000572400.1hypotheticalprotein,conserved	1	1	1		1	1	1	1	14.2	14.2	14.2	13.071	106	106	0.0058997	1.6612	1923400	2
		NESM_000220800.1hypotheticalprotein,conserved	NESM_000220800.1hypotheticalprotein,conserved	1	1	1		1	1	1	1	12.9	12.9	12.9	9.2578	85	85	0	5.56	1915000	5
		NESM_000251500.1MSP(Majorspermprotein)domaincontainingprotein,putative	NESM_000251500.1MSP(Majorspermprotein)domaincontainingprotein,putative	3	3	3		1	3	3	3	11.1	11.1	11.1	27.097	262	262	0	3.7192	1893100	6
		NESM_000043600.1hypotheticalprotein,conserved	NESM_000043600.1hypotheticalprotein,conserved	2	2	2		1	2	2	2	13.5	13.5	13.5	23.237	208	208	0	4.3332	1789800	3
		NESM_000371200.1heatshock70-relatedprotein1,mitochondrialprecursor,putative	NESM_000371200.1heatshock70-relatedprotein1,mitochondrialprecursor,putative	2	2	2		1	2	2	2	6.5	6.5	6.5	41.6	384	384	0	7.1154	1672000	4
		NESM_000513200.1Uncharacterisedproteinfamily(UPF0172),putative	NESM_000513200.1Uncharacterisedproteinfamily(UPF0172),putative	4	4	4		1	4	4	4	20.4	20.4	20.4	26.167	245	245	0	9.4993	1657400	6
		NESM_000695500.1LeucineRichrepeat/CHATdomaincontainingprotein,putative	NESM_000695500.1LeucineRichrepeat/CHATdomaincontainingprotein,putative	1	1	1		1	1	1	1	0.5	0.5	0.5	158.17	1476	1476	0.0031847	2.3329	1656400	3
		NESM_000487700.1kinesin,putative	NESM_000487700.1kinesin,putative	2	2	2		1	2	2	2	3	3	3	87.262	768	768	0	9.0059	1633300	3
		NESM_000497000.1Methyltransferasedomaincontainingprotein,putative	NESM_000497000.1Methyltransferasedomaincontainingprotein,putative	3	3	3		1	3	3	3	10.9	10.9	10.9	39.143	350	350	0	6.261	1597200	4
		NESM_000271100.1calpain-likecysteinepeptidase,putative	NESM_000271100.1calpain-likecysteinepeptidase,putative	1	1	1		1	1	1	1	8.3	8.3	8.3	15.067	132	132	0	3.2974	1591100	4
		NESM_000866300.1heatshock70-relatedprotein1,mitochondrialprecursor,putative	NESM_000866300.1heatshock70-relatedprotein1,mitochondrialprecursor,putative	1	1	1		1	1	1	1	3.8	3.8	3.8	33.553	312	312	0	5.2096	1590000	2
		NESM_000497500.1microtubule-associatedprotein,putative	NESM_000497500.1microtubule-associatedprotein,putative	2	2	2		1	2	2	2	1.2	1.2	1.2	293.17	2641	2641	0	8.1901	1587100	3
		NESM_000777100.1myosinheavychainkinasec-likeprotein	NESM_000777100.1myosinheavychainkinasec-likeprotein	1	1	1		1	1	1	1	0.5	0.5	0.5	180.96	1784	1784	0.0032154	2.4271	1572600	5
		NESM_000367700.1hypotheticalprotein	NESM_000367700.1hypotheticalprotein	1	1	1		1	1	1	1	4.3	4.3	4.3	32.946	299	299	0	3.7129	1566800	3
		NESM_000925800.1tryparedoxin3,putative	NESM_000925800.1tryparedoxin3,putative	1	1	1		1	1	1	1	12.4	12.4	12.4	21.444	186	186	0	4.8368	1555900	1
		NESM_000298000.1PQlooprepeat,putative	NESM_000298000.1PQlooprepeat,putative	1	1	1		1	1	1	1	3.9	3.9	3.9	25.199	230	230	0.0085227	1.4392	1548500	3
		NESM_000338700.140SribosomalproteinS18,putative	NESM_000338700.140SribosomalproteinS18,putative	1	1	1		1	1	1	1	9.2	9.2	9.2	17.396	153	153	0	4.1997	1527000	2
		NESM_000594400.1kinesin,putative;NESM_000594500.1kinesin,putative	NESM_000594400.1kinesin,putative;NESM_000594500.1kinesin,putative	1;1	1;1	1;1	;	2	1	1	1	4.8	4.8	4.8	126	1157	1157;1172	0	47.759	1518100	0
		NESM_000661500.1cytochromep450-likeprotein	NESM_000661500.1cytochromep450-likeprotein	1	1	1		1	1	1	1	2.2	2.2	2.2	58.158	509	509	0.0060423	1.8308	1515500	3
		NESM_000402400.1acyltransferase-likeprotein,copy2;NESM_000402500.1acyltransferase-likeprotein,copy2	NESM_000402400.1acyltransferase-likeprotein,copy2;NESM_000402500.1acyltransferase-likeprotein,copy2	1;1	1;1	1;1	;	2	1	1	1	3.4	3.4	3.4	36.355	322	322;348	0.0059524	1.7069	1499600	2
		NESM_000593300.1Amidase,putative	NESM_000593300.1Amidase,putative	3	3	3		1	3	3	3	10	10	10	65.531	599	599	0	5.1953	1486800	4
		NESM_000325300.1cop-coatedvesiclemembraneproteinp24precursor,putative	NESM_000325300.1cop-coatedvesiclemembraneproteinp24precursor,putative	2	2	2		1	2	2	2	7.1	7.1	7.1	24.895	226	226	0	15.444	1439800	2
		NESM_000203600.1Repeatofunknownfunction(DUF1126),putative	NESM_000203600.1Repeatofunknownfunction(DUF1126),putative	1	1	1		1	1	1	1	0.8	0.8	0.8	96.356	866	866	0.008547	1.4397	1436600	1
		NESM_000745500.160SribosomalproteinL21,putative;NESM_000073800.160SribosomalproteinL21,putative	NESM_000745500.160SribosomalproteinL21,putative;NESM_000073800.160SribosomalproteinL21,putative	2;2	2;2	2;2	;	2	2	2	2	15.7	15.7	15.7	18.021	159	159;159	0	4.7022	1340500	3
		NESM_000392600.1glycosomaltransporter(GAT2),putative	NESM_000392600.1glycosomaltransporter(GAT2),putative	3	3	3		1	3	3	3	4.5	4.5	4.5	70.889	640	640	0	4.5351	1320900	3
		NESM_000114400.1hypotheticalprotein,conserved	NESM_000114400.1hypotheticalprotein,conserved	1	1	1		1	1	1	1	11.2	11.2	11.2	14.734	134	134	0	3.5912	1314600	2
Tb927.8.1740	Mitochondrial import inner membrane translocase subunit TIM62	NESM_000512500.1hypotheticalprotein,conserved	NESM_000512500.1hypotheticalprotein,conserved	3	3	3		1	3	3	3	6.5	6.5	6.5	59.825	570	570	0	7.6095	1312200	4
		NESM_000083300.1SNAREassociatedGolgiprotein,putative	NESM_000083300.1SNAREassociatedGolgiprotein,putative	1	1	1		1	1	1	1	4.1	4.1	4.1	63.667	590	590	0	7.9183	1292600	2
		NESM_000272000.1calciumchannelprotein,putative	NESM_000272000.1calciumchannelprotein,putative	2	2	2		1	2	2	2	1	1	1	313.16	2783	2783	0.0061538	1.9361	1276300	2
		NESM_000432000.1tryparedoxinperoxidase	NESM_000432000.1tryparedoxinperoxidase	1	1	1		1	1	1	1	7.4	7.4	7.4	21.115	190	190	0	3.4303	1270400	2
		NESM_000028000.160SribosomalproteinL7a,putative;NESM_000027900.160SribosomalproteinL7a,putative	NESM_000028000.160SribosomalproteinL7a,putative;NESM_000027900.160SribosomalproteinL7a,putative	1;1	1;1	1;1	;	2	1	1	1	5.3	5.3	5.3	29.567	264	264;264	0	2.986	1263900	0
		NESM_000607400.1hypotheticalprotein,conserved	NESM_000607400.1hypotheticalprotein,conserved	2	2	2		1	2	2	2	1	1	1	358.13	3354	3354	0.0060976	1.8616	1256500	2
		NESM_000350100.1P-typeH+-ATPase,putative	NESM_000350100.1P-typeH+-ATPase,putative	3	3	3		1	3	3	3	3.3	3.3	3.3	109.09	1006	1006	0	8.6046	1236100	3
		NESM_000599100.1acyl-CoAdehydrogenase,putative	NESM_000599100.1acyl-CoAdehydrogenase,putative	2	2	2		1	2	2	2	3.5	3.5	3.5	69.512	634	634	0	3.0082	1230500	2
		NESM_000041800.1hypotheticalprotein,conserved	NESM_000041800.1hypotheticalprotein,conserved	1	1	1		1	1	1	1	7.4	7.4	7.4	16.487	148	148	0.0060606	1.8564	1204500	3
		NESM_000752100.1paraflagellarrodprotein1D	NESM_000752100.1paraflagellarrodprotein1D	1	1	1		1	1	1	1	2.4	2.4	2.4	67.898	587	587	0	5.8717	1188800	3
		NESM_000258700.1Sin-likeproteinconservedregioncontainingprotein,putative	NESM_000258700.1Sin-likeproteinconservedregioncontainingprotein,putative	1	1	1		1	1	1	1	1.2	1.2	1.2	75.202	693	693	0.0061728	1.9914	1162600	2
		NESM_000802800.1hypotheticalprotein,conserved	NESM_000802800.1hypotheticalprotein,conserved	1	1	1		1	1	1	1	4.1	4.1	4.1	42.12	394	394	0.0062696	2.084	1158300	4
		NESM_000887200.1hypotheticalprotein,conserved	NESM_000887200.1hypotheticalprotein,conserved	1	1	1		1	1	1	1	4.4	4.4	4.4	34.686	321	321	0.0031949	2.3628	1148600	3
		NESM_000431200.1d-xylulosereductase,putative;NESM_000274400.1d-xylulosereductase,putative	NESM_000431200.1d-xylulosereductase,putative;NESM_000274400.1d-xylulosereductase,putative	2;1	2;1	2;1	;	2	2	2	2	5.6	5.6	5.6	34.279	320	320;355	0	6.8434	1135600	3
		NESM_000340300.1ribosomalproteinL24,putative;NESM_000340000.1ribosomalproteinL24,putative	NESM_000340300.1ribosomalproteinL24,putative;NESM_000340000.1ribosomalproteinL24,putative	2;2	2;2	2;2	;	2	2	2	2	25.8	25.8	25.8	14.592	124	124;124	0	6.1853	1131800	3
		NESM_000398300.160SribosomalproteinL11(L5,L16)	NESM_000398300.160SribosomalproteinL11(L5,L16)	1	1	1		1	1	1	1	7.4	7.4	7.4	21.604	188	188	0	5.9565	1110700	0
		NESM_000038600.1mitochondrialphosphatetransporter,putative;NESM_000038500.1mitochondrialphosphatetransporter,putative	NESM_000038600.1mitochondrialphosphatetransporter,putative;NESM_000038500.1mitochondrialphosphatetransporter,putative	2;2	1;1	1;1	;	2	2	1	1	5.8	3.2	3.2	34.103	313	313;315	0.0063291	2.2275	1108200	5
		NESM_000050500.1fattyacidelongase,putative	NESM_000050500.1fattyacidelongase,putative	1	1	1		1	1	1	1	2.5	2.5	2.5	32.183	284	284	0	2.6705	1108000	2
		NESM_000282200.1ABC1family,putative	NESM_000282200.1ABC1family,putative	2	2	2		1	2	2	2	6.1	6.1	6.1	59.46	528	528	0	6.0239	1067000	2
		NESM_000690700.1mitochondrialchaperone,putative	NESM_000690700.1mitochondrialchaperone,putative	2	2	2		1	2	2	2	3.2	3.2	3.2	77.712	724	724	0	3.2365	1064100	2
	ATPase_subunit6	ATPase_subunit6;Tca6ed.Pep	ATPase_subunit6;Tca6ed.Pep	1;1	1;1	1;1	;	2	1	1	1	3	3	3	28.589	230	230;233	0.005848	1.6209	1058900	3
		NESM_000736100.1hypotheticalprotein,conserved	NESM_000736100.1hypotheticalprotein,conserved	1	1	1		1	1	1	1	4.1	4.1	4.1	25.245	220	220	0	3.2251	1037900	6
		NESM_000871100.1hypotheticalprotein,conserved	NESM_000871100.1hypotheticalprotein,conserved	1	1	1		1	1	1	1	4.1	4.1	4.1	43.192	411	411	0	3.8314	1019500	3
		NESM_000832500.1ATP-dependentzincmetallopeptidase,putative	NESM_000832500.1ATP-dependentzincmetallopeptidase,putative	2	2	2		1	2	2	2	5.6	5.6	5.6	63.617	590	590	0	5.1632	1007800	3
		NESM_000119500.1alcoholdehydrogenase,putative	NESM_000119500.1alcoholdehydrogenase,putative	1	1	1		1	1	1	1	3.7	3.7	3.7	44.232	407	407	0	2.5626	989020	4
		NESM_000926400.1ubiquitin-fusionprotein	NESM_000926400.1ubiquitin-fusionprotein	2	2	2		1	2	2	2	14.1	14.1	14.1	14.668	128	128	0	5.576	961680	3
Tb927.8.5560	NDUTB31	NESM_000464300.1hypotheticalprotein,conserved	NESM_000464300.1hypotheticalprotein,conserved	2	2	2		1	2	2	2	6.7	6.7	6.7	65.978	598	598	0.006006	1.7877	953870	0
		NESM_000456200.1L-2-hydroxyglutaratedehydrogenase,mitochondrial,putative	NESM_000456200.1L-2-hydroxyglutaratedehydrogenase,mitochondrial,putative	2	2	2		1	2	2	2	5.2	5.2	5.2	56.754	521	521	0	4.156	925960	1
		NESM_000453200.1aldehydedehydrogenase,putative	NESM_000453200.1aldehydedehydrogenase,putative	2	2	2		1	2	2	2	5.6	5.6	5.6	57.43	532	532	0	5.1972	923030	2
		NESM_000218400.1glutathione-S-transferase/glutaredoxin,putative	NESM_000218400.1glutathione-S-transferase/glutaredoxin,putative	1	1	1		1	1	1	1	2.6	2.6	2.6	34.349	311	311	0.0059701	1.7705	909940	4
		NESM_000807000.1hypotheticalprotein,conserved	NESM_000807000.1hypotheticalprotein,conserved	1	1	1		1	1	1	1	4.7	4.7	4.7	29.31	277	277	0	6.5948	897210	1
		NESM_000181400.1hypotheticalprotein,conserved	NESM_000181400.1hypotheticalprotein,conserved	1	1	1		1	1	1	1	5.5	5.5	5.5	22.056	201	201	0	5.4023	867240	4
		NESM_000599600.140SribosomalproteinS17,putative	NESM_000599600.140SribosomalproteinS17,putative	2	2	2		1	2	2	2	11.9	11.9	11.9	16.354	143	143	0	4.1094	833120	2
		NESM_000536800.1KRdomain/shortchaindehydrogenase,putative	NESM_000536800.1KRdomain/shortchaindehydrogenase,putative	1	1	1		1	1	1	1	3.5	3.5	3.5	43.181	398	398	0	3.2492	831860	1
		NESM_000341300.1hypotheticalprotein,conserved	NESM_000341300.1hypotheticalprotein,conserved	1	1	1		1	1	1	1	9.2	9.2	9.2	16.327	142	142	0	2.6551	829030	2
		NESM_000104400.1surfaceantigenlikeprotein	NESM_000104400.1surfaceantigenlikeprotein	2	2	2		1	2	2	2	8.1	8.1	8.1	29.773	284	284	0	2.4726	816480	2
		NESM_000487300.1oligosaccharyltransferasesubunit,putative;NESM_000487200.1oligosaccharyltransferasesubunit,putative	NESM_000487300.1oligosaccharyltransferasesubunit,putative;NESM_000487200.1oligosaccharyltransferasesubunit,putative	1;1	1;1	1;1	;	2	1	1	1	2.5	2.5	2.5	82.932	752	752;820	0	3.531	719770	1
		NESM_000062100.1ABCtransporter-likeprotein	NESM_000062100.1ABCtransporter-likeprotein	2	2	2		1	2	2	2	1.4	1.4	1.4	224.69	2088	2088	0	3.51	675660	3
		NESM_000659300.160SribosomalproteinL9,putative;NESM_000585100.160SribosomalproteinL9,putative	NESM_000659300.160SribosomalproteinL9,putative;NESM_000585100.160SribosomalproteinL9,putative	1;1	1;1	1;1	;	2	1	1	1	8.4	8.4	8.4	21.323	190	190;190	0.0062305	2.0677	662360	1
		NESM_000882300.1hypotheticalprotein,conserved	NESM_000882300.1hypotheticalprotein,conserved	1	1	1		1	1	1	1	4.9	4.9	4.9	116.66	1102	1102	0	2.5164	654970	3
		NESM_000664800.1reticulondomainprotein,22kDapotentiallyaggravatingprotein(paple22)	NESM_000664800.1reticulondomainprotein,22kDapotentiallyaggravatingprotein(paple22)	1	1	1		1	1	1	1	5.6	5.6	5.6	22.023	197	197	0	5.7959	623190	2
		NESM_000410400.1hypotheticalprotein,conserved	NESM_000410400.1hypotheticalprotein,conserved	1	1	1		1	1	1	1	1.7	1.7	1.7	51.369	479	479	0	2.6831	622690	2
		NESM_000576900.1tricarboxylatecarrier,putative	NESM_000576900.1tricarboxylatecarrier,putative	1	1	1		1	1	1	1	2.7	2.7	2.7	36.705	336	336	0.0062112	2.0555	567160	3
Tb927.5.3090	Mitochondrial ATP synthase subunit, putative	NESM_000202200.1hypotheticalprotein,conserved	NESM_000202200.1hypotheticalprotein,conserved	1	1	1		1	1	1	1	14.9	14.9	14.9	11.537	101	101	0	4.0655	558080	1
		NESM_000060200.1glycosyltransferase,putative	NESM_000060200.1glycosyltransferase,putative	1	1	1		1	1	1	1	0.9	0.9	0.9	146.31	1369	1369	0	2.4869	550650	2
		NESM_000092500.1MSP(Majorspermprotein)domaincontainingprotein,putative	NESM_000092500.1MSP(Majorspermprotein)domaincontainingprotein,putative	1	1	1		1	1	1	1	5.4	5.4	5.4	35.417	333	333	0	3.5661	537040	1
		NESM_000668500.1aldehydedehydrogenase,putative	NESM_000668500.1aldehydedehydrogenase,putative	1	1	1		1	1	1	1	2.6	2.6	2.6	63.525	581	581	0	3.3311	535040	1
		NESM_000313200.1FADdependentoxidoreductase,putative	NESM_000313200.1FADdependentoxidoreductase,putative	1	1	1		1	1	1	1	3.5	3.5	3.5	75.208	711	711	0.0062893	2.1361	530920	1
		NESM_000265800.1EndoplasmicReticulum-GolgiIntermediateCompartment(ERGIC)/Endoplasmicreticulumvesicletransporter,putative	NESM_000265800.1EndoplasmicReticulum-GolgiIntermediateCompartment(ERGIC)/Endoplasmicreticulumvesicletransporter,putative	2	2	2		1	2	2	2	5.9	5.9	5.9	44.404	405	405	0	14.488	530010	2
		NESM_000785100.160SribosomalproteinL2,putative	NESM_000785100.160SribosomalproteinL2,putative	1	1	1		1	1	1	1	6.5	6.5	6.5	28.274	260	260	0	3.0256	500990	1
		NESM_000058000.1mutt/nudixfamilyprotein-likeprotein	NESM_000058000.1mutt/nudixfamilyprotein-likeprotein	1	1	1		1	1	1	1	6.2	6.2	6.2	36.386	325	325	0.006192	2.0193	498250	1
		NESM_000642300.1long-chain-fatty-acid-CoAligase,putative	NESM_000642300.1long-chain-fatty-acid-CoAligase,putative	1	1	1		1	1	1	1	1.4	1.4	1.4	79.268	708	708	0.0057637	1.5194	476140	1
		NESM_000040600.1DnaJdomaincontainingprotein,putative	NESM_000040600.1DnaJdomaincontainingprotein,putative	1	1	1		1	1	1	1	3.5	3.5	3.5	56.024	491	491	0	2.813	453800	2
		NESM_000364900.1hypotheticalprotein	NESM_000364900.1hypotheticalprotein	1	1	1		1	1	1	1	1.9	1.9	1.9	99.864	930	930	0.0058824	1.6592	443120	1
		NESM_000533700.1dolichyl-P-Man:GDP-Man5GlcNAc2-PP-dolichylalpha-1,3-mannosyltransferase,putative	NESM_000533700.1dolichyl-P-Man:GDP-Man5GlcNAc2-PP-dolichylalpha-1,3-mannosyltransferase,putative	1	1	1		1	1	1	1	2.7	2.7	2.7	52.831	479	479	0	3.5319	440180	2
		NESM_000199900.1hypotheticalprotein,conserved	NESM_000199900.1hypotheticalprotein,conserved	1	1	1		1	1	1	1	6.4	6.4	6.4	26.751	234	234	0.006135	1.9159	436230	0
		NESM_000913500.1Mitochondrialcarrierprotein,putative;NESM_000913400.1Mitochondrialcarrierprotein,putative	NESM_000913500.1Mitochondrialcarrierprotein,putative;NESM_000913400.1Mitochondrialcarrierprotein,putative	1;1	1;1	1;1	;	2	1	1	1	4.1	4.1	4.1	34.175	315	315;315	0	3.8385	425290	2
		NESM_000597100.1LeucinerichrepeatN-terminaldomain/Leucinerichrepeat/LeucineRichrepeat,putative;NESM_000383300.1LeucinerichrepeatN-terminaldomaincontainingprotein,putative	NESM_000597100.1LeucinerichrepeatN-terminaldomain/Leucinerichrepeat/LeucineRichrepeat,putative;NESM_000383300.1LeucinerichrepeatN-terminaldomaincontainingprotein,putative	1;1	1;1	1;1	;	2	1	1	1	1.8	1.8	1.8	85.712	824	824;874	0.0060241	1.8287	424900	1
		NESM_000276200.1hypotheticalprotein,conserved	NESM_000276200.1hypotheticalprotein,conserved	1	1	1		1	1	1	1	6.1	6.1	6.1	47.962	442	442	0.005988	1.7761	424310	1
		NESM_000096700.1FG-GAPrepeatprotein,putative	NESM_000096700.1FG-GAPrepeatprotein,putative	1	1	1		1	1	1	1	1.1	1.1	1.1	97.724	896	896	0	4.2578	398350	0
		NESM_000468800.1amastin-likesurfaceprotein-likeprotein	NESM_000468800.1amastin-likesurfaceprotein-likeprotein	1	1	1		1	1	1	1	6.4	6.4	6.4	18.35	172	172	0	3.6665	374050	2
		NESM_000265300.1hypotheticalprotein,conserved	NESM_000265300.1hypotheticalprotein,conserved	1	1	1		1	1	1	1	8.8	8.8	8.8	17.452	159	159	0.0063091	2.1673	359490	1
		NESM_000359100.1vacuolarATPsynthase,putative	NESM_000359100.1vacuolarATPsynthase,putative	1	1	1		1	1	1	1	8	8	8	18.898	187	187	0.0059347	1.6879	342250	0
		NESM_000094500.1SNAREassociatedGolgiprotein,putative	NESM_000094500.1SNAREassociatedGolgiprotein,putative	1	1	1		1	1	1	1	3.9	3.9	3.9	35.102	330	330	0.0032051	2.4007	324310	1
		NESM_000024800.1hypotheticalprotein,conserved	NESM_000024800.1hypotheticalprotein,conserved	1	1	1		1	1	1	1	1.9	1.9	1.9	81.837	770	770	0	2.6562	310660	1
		NESM_000290200.1ABC1family,putative	NESM_000290200.1ABC1family,putative	1	1	1		1	1	1	1	2	2	2	67.089	595	595	0	2.5327	309270	0
		NESM_000260600.1metal-iontransporter,putative	NESM_000260600.1metal-iontransporter,putative	1	1	1		1	1	1	1	2.4	2.4	2.4	48.43	452	452	0.0085714	1.4422	278590	1
		NESM_000024600.1Glycosyltransferase(GlcNAc),putative	NESM_000024600.1Glycosyltransferase(GlcNAc),putative	1	1	1		1	1	1	1	1.9	1.9	1.9	70.661	639	639	0	2.654	268270	0
		NESM_000301900.1fattyacidelongase,putative	NESM_000301900.1fattyacidelongase,putative	1	1	1		1	1	1	1	3.6	3.6	3.6	34.31	305	305	0.0059172	1.6826	257380	1
		NESM_000544100.1kinesin,putative;NESM_000027000.1OSM3-likekinesin,putative;NESM_000716000.1kinesin,putative;NESM_000814500.1kinesin;NESM_000931600.1Unc104-likekinesin,putative	NESM_000544100.1kinesin,putative;NESM_000027000.1OSM3-likekinesin,putative;NESM_000716000.1kinesin,putative;NESM_000814500.1kinesin;NESM_000931600.1Unc104-likekinesin,putative	1;1;1;1;1	1;1;1;1;1	1;1;1;1;1	;;;;	5	1	1	1	1.4	1.4	1.4	90.238	798	798;988;1093;1134;1463	0.0058651	1.6432	0	1
		NESM_000069200.1hypotheticalprotein,conserved	NESM_000069200.1hypotheticalprotein,conserved	1	1	1		1	1	1	1	3.2	3.2	3.2	31.387	281	281	0.00625	2.0758	0	1
		NESM_000839700.1asparaginase-likeprotein	NESM_000839700.1asparaginase-likeprotein	1	1	1		1	1	1	1	1.9	1.9	1.9	41.12	370	370	0.0057803	1.5243	0	2

## Sheet: Novymonas_esmeraldas_lower
TriTrypDB-48_TbruceiTREU927_AnnotatedProteins.fasta	Manual	Nesm_proteins_companion.fasta
Protein IDs	Annotations	Protein IDs	Majority protein IDs	Peptide counts (all)	Peptide counts (razor+unique)	Peptide counts (unique)	Fasta headers	Number of proteins	Peptides	Razor + unique peptides	Unique peptides	Sequence coverage [%]	Unique + razor sequence coverage [%]	Unique sequence coverage [%]	Mol. weight [kDa]	Sequence length	Sequence lengths	Q-value	Score	Intensity	MS/MS Count
		NESM_000524400.1fructose-1,6-bisphosphatealdolase	NESM_000524400.1fructose-1,6-bisphosphatealdolase	28	28	28		1	28	28	28	59.4	59.4	59.4	40.904	372	372	0	323.31	1455600000	191
		NESM_000448900.1pyruvatephosphatedikinase,putative	NESM_000448900.1pyruvatephosphatedikinase,putative	57	57	57		1	57	57	57	60.9	60.9	60.9	100.5	914	914	0	323.31	1030600000	280
		NESM_000126100.1Gim5Aprotein,putative	NESM_000126100.1Gim5Aprotein,putative	15	15	15		1	15	15	15	58.2	58.2	58.2	24.702	225	225	0	287.28	1006800000	80
		NESM_000256900.1Pyrophosphate-energizedvacuolarmembraneprotonpump1,putative	NESM_000256900.1Pyrophosphate-energizedvacuolarmembraneprotonpump1,putative	24	24	24		1	24	24	24	23.4	23.4	23.4	83.251	799	799	0	267.52	850580000	114
		NESM_000669200.1glyceraldehyde3-phosphatedehydrogenase,glycosomal	NESM_000669200.1glyceraldehyde3-phosphatedehydrogenase,glycosomal	26	26	26		1	26	26	26	62	62	62	39.101	361	361	0	323.31	832280000	146
		NESM_000234900.1ADP,ATPcarrierprotein1,mitochondrialprecursor,putative	NESM_000234900.1ADP,ATPcarrierprotein1,mitochondrialprecursor,putative	18	18	18		1	18	18	18	53.6	53.6	53.6	35.543	321	321	0	300.01	826800000	105
		NESM_000423000.1PGKC,phosphoglyceratekinaseC;NESM_000422900.1PGKC,phosphoglyceratekinaseC	NESM_000423000.1PGKC,phosphoglyceratekinaseC;NESM_000422900.1PGKC,phosphoglyceratekinaseC	32;30	32;30	32;30	;	2	32	32	32	69.7	69.7	69.7	50.409	479	479;417	0	323.31	682450000	176
		NESM_000038700.1mitochondrialphosphatetransporter,putative	NESM_000038700.1mitochondrialphosphatetransporter,putative	9	9	8		1	9	9	8	37.9	37.9	35.3	34.519	317	317	0	137.17	257710000	41
		NESM_000128900.1glycosomalmembraneprotein,putative	NESM_000128900.1glycosomalmembraneprotein,putative	13	13	13		1	13	13	13	50	50	50	23.964	222	222	0	132.89	212910000	54
		NESM_000099400.1betatubulin	NESM_000099400.1betatubulin	16	16	16		1	16	16	16	42.9	42.9	42.9	49.785	443	443	0	285.68	197170000	72
		NESM_000750100.1glycosomalphosphoenolpyruvatecarboxykinase,putative	NESM_000750100.1glycosomalphosphoenolpyruvatecarboxykinase,putative	27	27	27		1	27	27	27	50.3	50.3	50.3	58.251	525	525	0	284.52	194060000	122
		NESM_000704900.1ATP-dependentphosphofructokinase	NESM_000704900.1ATP-dependentphosphofructokinase	27	27	27		1	27	27	27	34.6	34.6	34.6	72.795	657	657	0	317.58	179480000	91
		NESM_000834100.1S-adenosylhomocysteinehydrolase	NESM_000834100.1S-adenosylhomocysteinehydrolase	24	24	24		1	24	24	24	53.8	53.8	53.8	47.726	437	437	0	243.73	165930000	95
		NESM_000518700.12,4-dihydroxyhept-2-ene-1,7-dioicacidaldolase,putative	NESM_000518700.12,4-dihydroxyhept-2-ene-1,7-dioicacidaldolase,putative	8	8	8		1	8	8	8	28.3	28.3	28.3	30.298	279	279	0	84.703	151540000	48
		NESM_000449800.1lanosterol14-alpha-demethylase,putative	NESM_000449800.1lanosterol14-alpha-demethylase,putative	15	15	15		1	15	15	15	36.5	36.5	36.5	54.558	482	482	0	226.05	130940000	90
		NESM_000465300.1EF-handdomain/EFhand/EF-handdomainpair,putative	NESM_000465300.1EF-handdomain/EFhand/EF-handdomainpair,putative	11	11	9		1	11	11	9	38.6	38.6	32.6	24.116	215	215	0	127.18	122610000	51
		NESM_000267800.1orotidine-5-phosphatedecarboxylase/orotatephosphoribosyltransferase,putative	NESM_000267800.1orotidine-5-phosphatedecarboxylase/orotatephosphoribosyltransferase,putative	22	22	22		1	22	22	22	49.7	49.7	49.7	49.515	457	457	0	189.74	118720000	85
		NESM_000220200.1CAAXprenylprotease1,putative	NESM_000220200.1CAAXprenylprotease1,putative	23	23	23		1	23	23	23	42.4	42.4	42.4	49.001	427	427	0	221.54	118480000	80
		NESM_000716300.1glycosomalmalatedehydrogenase	NESM_000716300.1glycosomalmalatedehydrogenase	10	10	10		1	10	10	10	31.7	31.7	31.7	33.471	322	322	0	106.37	118460000	42
		NESM_000771500.1ATPsynthasesubunitbeta,mitochondrial,putative;NESM_000771400.1ATPsynthasesubunitbeta,mitochondrial,putative	NESM_000771500.1ATPsynthasesubunitbeta,mitochondrial,putative;NESM_000771400.1ATPsynthasesubunitbeta,mitochondrial,putative	13;13	13;13	13;13	;	2	13	13	13	36.1	36.1	36.1	56.508	526	526;526	0	159.47	110200000	63
		NESM_000371200.1heatshock70-relatedprotein1,mitochondrialprecursor,putative;NESM_000123500.1heatshock70-relatedprotein1,mitochondrialprecursor,putative;NESM_000189400.1Glyoxalase/Bleomycinresistanceprotein/Dioxygenasesuperfamily/Glyoxalase-likedomaincontainingprotein,putative	NESM_000371200.1heatshock70-relatedprotein1,mitochondrialprecursor,putative	14;2;1	14;2;1	14;2;1		3	14	14	14	32.8	32.8	32.8	41.6	384	384;360;136	0	154.78	103170000	54
		NESM_000578200.1long-chain-fatty-acid-CoAligase,putative;NESM_000577400.1long-chain-fatty-acid-CoAligase,putative	NESM_000578200.1long-chain-fatty-acid-CoAligase,putative	26;2	26;2	25;2		2	26	26	25	42.7	42.7	42.7	77.731	698	698;674	0	277.5	99450000	94
		NESM_000601600.1heatshock70-relatedprotein1,mitochondrialprecursor,putative	NESM_000601600.1heatshock70-relatedprotein1,mitochondrialprecursor,putative	20	20	20		1	20	20	20	33.9	33.9	33.9	72.092	664	664	0	207.93	92480000	82
		NESM_000099500.1Tubulin/FtsZfamily,GTPasedomaincontainingprotein,putative	NESM_000099500.1Tubulin/FtsZfamily,GTPasedomaincontainingprotein,putative	4	4	4		1	4	4	4	50.9	50.9	50.9	12.112	110	110	0	95.802	89421000	21
		NESM_000114700.1CRAL/TRIO,N-terminaldomain/CRAL/TRIOdomain/DivergentCRAL/TRIOdomaincontainingprotein,putative	NESM_000114700.1CRAL/TRIO,N-terminaldomain/CRAL/TRIOdomain/DivergentCRAL/TRIOdomaincontainingprotein,putative	14	14	14		1	14	14	14	50.3	50.3	50.3	31.576	288	288	0	155.08	82276000	62
		NESM_000465500.1flagellarcalcium-bindingprotein,putative	NESM_000465500.1flagellarcalcium-bindingprotein,putative	9	7	7		1	9	7	7	40.4	33.5	33.5	22.83	203	203	0	137.07	80599000	32
		NESM_000270700.1Domainofunknownfunction(DUF1935),putative	NESM_000270700.1Domainofunknownfunction(DUF1935),putative	9	9	9		1	9	9	9	65.3	65.3	65.3	20.864	199	199	0	112.72	80187000	44
		NESM_000859000.1malatedehydrogenase;NESM_000859200.1mitochondrialmalatedehydrogenase	NESM_000859000.1malatedehydrogenase	15;4	15;4	15;4		2	15	15	15	65.3	65.3	65.3	33.239	317	317;325	0	170.34	78732000	54
		NESM_000031300.1glycerol-3-phosphatedehydrogenase(FAD-dependent),mitochondrial;NESM_000095800.1RING-variantdomaincontainingprotein,putative	NESM_000031300.1glycerol-3-phosphatedehydrogenase(FAD-dependent),mitochondrial	19;1	19;1	19;1		2	19	19	19	38.8	38.8	38.8	65.655	608	608;1071	0	258.96	77780000	67
		NESM_000149300.1Thioredoxin,putative	NESM_000149300.1Thioredoxin,putative	12	12	12		1	12	12	12	31.3	31.3	31.3	62.789	565	565	0	165.77	76113000	51
		NESM_000271100.1calpain-likecysteinepeptidase,putative;NESM_000271000.1calpain-likecysteinepeptidase,putative	NESM_000271100.1calpain-likecysteinepeptidase,putative	6;1	6;1	6;1		2	6	6	6	19.7	19.7	19.7	15.067	132	132;130	0	48.977	70852000	29
		NESM_000050400.1fattyacidelongase,putative	NESM_000050400.1fattyacidelongase,putative	4	4	4		1	4	4	4	14.7	14.7	14.7	32.302	285	285	0	33.3	69764000	15
		NESM_000218600.1mitochondrialpyruvatecarrierprotein2,putative	NESM_000218600.1mitochondrialpyruvatecarrierprotein2,putative	4	4	4		1	4	4	4	42.3	42.3	42.3	15.427	142	142	0	47.478	65304000	21
		NESM_000432000.1tryparedoxinperoxidase	NESM_000432000.1tryparedoxinperoxidase	9	9	9		1	9	9	9	60.5	60.5	60.5	21.115	190	190	0	132.5	65271000	29
		NESM_000292900.1Proteinofunknownfunction(DUF962),putative	NESM_000292900.1Proteinofunknownfunction(DUF962),putative	4	4	4		1	4	4	4	50.9	50.9	50.9	12.137	108	108	0	95.341	59636000	15
		NESM_000331000.1voltage-dependentanion-selectivechannel,putative	NESM_000331000.1voltage-dependentanion-selectivechannel,putative	17	17	17		1	17	17	17	61.5	61.5	61.5	31.301	288	288	0	166.09	59092000	53
		NESM_000630700.1cathepsinL-likeprotease	NESM_000630700.1cathepsinL-likeprotease	6	6	6		1	6	6	6	14.3	14.3	14.3	48.326	448	448	0	81.36	57085000	26
		NESM_000396800.1NADH-dependentfumaratereductase,putative;NESM_000557200.1NADH-dependentfumaratereductase,putative;NESM_000396900.1NADH-dependentfumaratereductase,putative	NESM_000396800.1NADH-dependentfumaratereductase,putative	25;3;1	25;3;1	25;3;1		3	25	25	25	27.9	27.9	27.9	122.98	1147	1147;1219;623	0	248.57	56172000	83
		NESM_000007000.1dolicholphosphate-mannosesynthase	NESM_000007000.1dolicholphosphate-mannosesynthase	14	14	14		1	14	14	14	55	55	55	29.364	262	262	0	140.54	56143000	40
		NESM_000615500.1cytoskeleton-associatedproteinCAP5.5,putative	NESM_000615500.1cytoskeleton-associatedproteinCAP5.5,putative	19	19	19		1	19	19	19	34.2	34.2	34.2	79.436	723	723	0	174.06	55854000	55
		NESM_000521200.13-oxo-5-alpha-steroid4-dehydrogenase,putative	NESM_000521200.13-oxo-5-alpha-steroid4-dehydrogenase,putative	11	11	11		1	11	11	11	24.6	24.6	24.6	34.693	309	309	0	103.83	54631000	48
		NESM_000126200.1Peroxisomalbiogenesisfactor11(PEX11),putative	NESM_000126200.1Peroxisomalbiogenesisfactor11(PEX11),putative	6	6	6		1	6	6	6	22.5	22.5	22.5	27.447	253	253	0	79.75	54223000	24
		NESM_000156600.1proteindisulfideisomerase,putative	NESM_000156600.1proteindisulfideisomerase,putative	16	16	16		1	16	16	16	48.4	48.4	48.4	41.308	378	378	0	163.25	52629000	57
		NESM_000509800.1Pyridinenucleotide-disulphideoxidoreductase/FADbindingdomain/FADdependentoxidoreductase/NAD(P)-bindingRossmann-likedomaincontainingprotein,putative	NESM_000509800.1Pyridinenucleotide-disulphideoxidoreductase/FADbindingdomain/FADdependentoxidoreductase/NAD(P)-bindingRossmann-likedomaincontainingprotein,putative	13	13	13		1	13	13	13	41.9	41.9	41.9	46.591	425	425	0	149.79	51051000	45
		NESM_000128000.1MitochondrialimportreceptorsubunitATOM69,putative	NESM_000128000.1MitochondrialimportreceptorsubunitATOM69,putative	15	15	15		1	15	15	15	33.9	33.9	33.9	71.592	658	658	0	127.32	50922000	67
		NESM_000430000.1heatshockprotein83	NESM_000430000.1heatshockprotein83	14	14	14		1	14	14	14	21.3	21.3	21.3	80.516	703	703	0	145.82	49585000	44
		NESM_000812900.1p450reductase,putative	NESM_000812900.1p450reductase,putative	17	17	17		1	17	17	17	30.4	30.4	30.4	72.096	648	648	0	154.17	47559000	58
		NESM_000666800.1hypotheticalprotein,conserved	NESM_000666800.1hypotheticalprotein,conserved	12	12	12		1	12	12	12	77.5	77.5	77.5	12.585	120	120	0	106.73	45334000	37
		NESM_000866300.1heatshock70-relatedprotein1,mitochondrialprecursor,putative	NESM_000866300.1heatshock70-relatedprotein1,mitochondrialprecursor,putative	10	10	10		1	10	10	10	34.6	34.6	34.6	33.553	312	312	0	104.28	44317000	29
		NESM_000198100.1LeucineRichrepeat/Leucinerichrepeat/LeucineRichrepeats(2copies),putative	NESM_000198100.1LeucineRichrepeat/Leucinerichrepeat/LeucineRichrepeats(2copies),putative	12	12	12		1	12	12	12	17.7	17.7	17.7	102.42	942	942	0	116.74	43567000	37
		NESM_000050200.1fattyacidelongase,putative	NESM_000050200.1fattyacidelongase,putative	5	5	5		1	5	5	5	16.5	16.5	16.5	32.979	297	297	0	62.692	43551000	18
		NESM_000493000.1hypotheticalprotein	NESM_000493000.1hypotheticalprotein	7	7	7		1	7	7	7	85.4	85.4	85.4	9.9003	96	96	0	95.501	43130000	35
		NESM_000180200.1Metallo-beta-lactamasesuperfamily,putative	NESM_000180200.1Metallo-beta-lactamasesuperfamily,putative	10	10	10		1	10	10	10	33.6	33.6	33.6	56.63	524	524	0	109.11	41514000	31
		NESM_000659700.1PAS-domaincontainingphosphoglyceratekinase,putative	NESM_000659700.1PAS-domaincontainingphosphoglyceratekinase,putative	10	10	10		1	10	10	10	24.9	24.9	24.9	57.406	527	527	0	107.66	41075000	37
		NESM_000008900.1N-acetylglucosamine-6-phosphatedeacetylase-likeprotein	NESM_000008900.1N-acetylglucosamine-6-phosphatedeacetylase-likeprotein	10	10	10		1	10	10	10	26.4	26.4	26.4	46.529	432	432	0	119.76	39537000	38
		NESM_000299200.1ADP/ATPmitochondrialcarrier-likeprotein	NESM_000299200.1ADP/ATPmitochondrialcarrier-likeprotein	11	11	11		1	11	11	11	35	35	35	38.766	363	363	0	90.782	38518000	22
		NESM_000674000.1heatshockprotein90,putative	NESM_000674000.1heatshockprotein90,putative	19	19	19		1	19	19	19	29.1	29.1	29.1	87.072	774	774	0	155.55	38443000	49
		NESM_000502800.1PeptidasefamilyM20/M25/M40/Peptidasedimerisationdomaincontainingprotein,putative	NESM_000502800.1PeptidasefamilyM20/M25/M40/Peptidasedimerisationdomaincontainingprotein,putative	8	8	2		1	8	8	2	23.1	23.1	6.5	42.631	399	399	0	97.893	38165000	23
		NESM_000207900.1hypotheticalprotein,conserved	NESM_000207900.1hypotheticalprotein,conserved	13	13	13		1	13	13	13	24.3	24.3	24.3	67.61	621	621	0	117.94	37305000	46
		NESM_000857500.1shortchaindehydrogenase,putative	NESM_000857500.1shortchaindehydrogenase,putative	6	6	6		1	6	6	6	20.9	20.9	20.9	33.309	306	306	0	65.214	37105000	27
		NESM_000353200.1ras-relatedproteinRAB1A,putative	NESM_000353200.1ras-relatedproteinRAB1A,putative	6	6	5		1	6	6	5	34.5	34.5	29	22.236	200	200	0	55.39	34091000	20
		NESM_000817900.1proteintyrosinephosphatase,putative	NESM_000817900.1proteintyrosinephosphatase,putative	5	5	5		1	5	5	5	26.8	26.8	26.8	24.902	224	224	0	53.203	33781000	17
		NESM_000260600.1metal-iontransporter,putative	NESM_000260600.1metal-iontransporter,putative	4	4	4		1	4	4	4	10.4	10.4	10.4	48.43	452	452	0	42.024	32755000	14
		NESM_000438900.1ATPsynthasedelta(OSCP)subunit,putative	NESM_000438900.1ATPsynthasedelta(OSCP)subunit,putative	5	5	5		1	5	5	5	27.9	27.9	27.9	28.782	258	258	0	61.235	32021000	18
		NESM_000186700.1cystathionegammalyase,putative	NESM_000186700.1cystathionegammalyase,putative	7	7	7		1	7	7	7	24.9	24.9	24.9	44.554	410	410	0	130.49	31602000	28
		NESM_000945300.1dolichyl-P-Man:GDP-Man1GlcNAc2-PP-dolichylalpha-1,3-mannosyltransferase,putative	NESM_000945300.1dolichyl-P-Man:GDP-Man1GlcNAc2-PP-dolichylalpha-1,3-mannosyltransferase,putative	13	13	13		1	13	13	13	30.3	30.3	30.3	58.942	544	544	0	103.62	31548000	44
		NESM_000221800.1Vacuolarirontransporter1,putative	NESM_000221800.1Vacuolarirontransporter1,putative	5	5	5		1	5	5	5	16.6	16.6	16.6	30.958	289	289	0	75.84	30186000	18
		NESM_000511500.1PLAC8family,putative	NESM_000511500.1PLAC8family,putative	2	2	2		1	2	2	2	15.4	15.4	15.4	17.02	156	156	0	18.324	30047000	8
		NESM_000330900.1hypotheticalprotein	NESM_000330900.1hypotheticalprotein	11	11	11		1	11	11	11	45.1	45.1	45.1	29.882	277	277	0	81.147	28193000	35
		NESM_000561900.1hypotheticalprotein,conserved	NESM_000561900.1hypotheticalprotein,conserved	3	3	3		1	3	3	3	46.2	46.2	46.2	17.703	171	171	0	45.418	27716000	15
		NESM_000664800.1reticulondomainprotein,22kDapotentiallyaggravatingprotein(paple22)	NESM_000664800.1reticulondomainprotein,22kDapotentiallyaggravatingprotein(paple22)	6	6	6		1	6	6	6	31.5	31.5	31.5	22.023	197	197	0	48.096	27334000	22
		NESM_000708500.1C-8sterolisomerase-likeprotein	NESM_000708500.1C-8sterolisomerase-likeprotein	3	3	3		1	3	3	3	17.9	17.9	17.9	24.609	223	223	0	60.01	25865000	15
		NESM_000089200.1calpain-likecysteinepeptidase,putative;NESM_000089100.1calpain-likecysteinepeptidase,putative	NESM_000089200.1calpain-likecysteinepeptidase,putative;NESM_000089100.1calpain-likecysteinepeptidase,putative	10;7	10;7	10;7	;	2	10	10	10	14.4	14.4	14.4	98.609	886	886;808	0	121.02	25093000	36
		NESM_000133700.1mitochondrialcarrierprotein,putative	NESM_000133700.1mitochondrialcarrierprotein,putative	9	9	9		1	9	9	9	29.6	29.6	29.6	34.288	314	314	0	76.764	24124000	24
		NESM_000805000.1PLAC8family,putative	NESM_000805000.1PLAC8family,putative	2	2	1		1	2	2	1	17.3	17.3	8	17.694	162	162	0	64.987	24094000	5
		NESM_000236800.1hypotheticalprotein,conserved	NESM_000236800.1hypotheticalprotein,conserved	8	8	8		1	8	8	8	30.9	30.9	30.9	31.497	291	291	0	96.125	23833000	29
		NESM_000728300.1glycosomalmembranelikeprotein	NESM_000728300.1glycosomalmembranelikeprotein	3	3	3		1	3	3	3	13.9	13.9	13.9	23.859	223	223	0	30.444	23302000	13
		NESM_000007400.1elongationfactor2	NESM_000007400.1elongationfactor2	16	16	16		1	16	16	16	23.2	23.2	23.2	94.205	845	845	0	144.42	22998000	38
		NESM_000497200.1hypotheticalprotein,conserved	NESM_000497200.1hypotheticalprotein,conserved	4	4	4		1	4	4	4	29	29	29	24.961	224	224	0	55.995	22558000	16
		NESM_000449400.1pretranslocationprotein,alphasubunit,putative	NESM_000449400.1pretranslocationprotein,alphasubunit,putative	4	4	4		1	4	4	4	8.2	8.2	8.2	54.202	486	486	0	27.475	22513000	13
		NESM_000887200.1hypotheticalprotein,conserved	NESM_000887200.1hypotheticalprotein,conserved	7	7	7		1	7	7	7	20.9	20.9	20.9	34.686	321	321	0	48.962	22335000	22
		NESM_000724600.1DNAJdomainprotein,putative	NESM_000724600.1DNAJdomainprotein,putative	11	11	11		1	11	11	11	16.6	16.6	16.6	89.204	805	805	0	109.95	22047000	27
		NESM_000610200.1peptidaset,putative	NESM_000610200.1peptidaset,putative	11	11	11		1	11	11	11	28.5	28.5	28.5	46.684	424	424	0	103.14	21982000	32
		NESM_000731200.1glucosamine-6-phosphateisomerase,putative	NESM_000731200.1glucosamine-6-phosphateisomerase,putative	6	6	6		1	6	6	6	32.6	32.6	32.6	31.304	279	279	0	54.455	21643000	19
		NESM_000669300.1Proteinofunknownfunction(DUF2817),putative	NESM_000669300.1Proteinofunknownfunction(DUF2817),putative	9	9	9		1	9	9	9	24	24	24	44.853	408	408	0	88.714	21335000	30
		NESM_000642300.1long-chain-fatty-acid-CoAligase,putative	NESM_000642300.1long-chain-fatty-acid-CoAligase,putative	11	11	11		1	11	11	11	16.5	16.5	16.5	79.268	708	708	0	117.97	21067000	26
		NESM_000521000.1hypotheticalprotein,conserved	NESM_000521000.1hypotheticalprotein,conserved	5	5	5		1	5	5	5	30.9	30.9	30.9	34.783	304	304	0	71.052	20781000	20
		NESM_000488600.1hypotheticalprotein,conserved	NESM_000488600.1hypotheticalprotein,conserved	7	7	7		1	7	7	7	14.6	14.6	14.6	65.712	601	601	0	63.51	20397000	24
		NESM_000696200.1hexokinase,putative;NESM_000696100.1hexokinase,putative	NESM_000696200.1hexokinase,putative;NESM_000696100.1hexokinase,putative	11;11	11;11	11;11	;	2	11	11	11	32.9	32.9	32.9	51.65	471	471;471	0	131.44	19857000	23
		NESM_000176800.1calcium-translocatingP-typeATPase	NESM_000176800.1calcium-translocatingP-typeATPase	8	8	8		1	8	8	8	10.8	10.8	10.8	109.25	1010	1010	0	61.762	19462000	15
		NESM_000497000.1Methyltransferasedomaincontainingprotein,putative	NESM_000497000.1Methyltransferasedomaincontainingprotein,putative	8	8	8		1	8	8	8	28.9	28.9	28.9	39.143	350	350	0	60.386	18932000	19
		NESM_000201400.1glycerol-3-phosphatedehydrogenase[NAD+],glycosomal	NESM_000201400.1glycerol-3-phosphatedehydrogenase[NAD+],glycosomal	10	10	10		1	10	10	10	35.1	35.1	35.1	39.524	367	367	0	90.185	18710000	30
		NESM_000943700.1hypotheticalprotein,conserved	NESM_000943700.1hypotheticalprotein,conserved	2	2	2		1	2	2	2	30.6	30.6	30.6	13.256	124	124	0	32.929	18574000	8
		NESM_000796800.1histoneH2B;NESM_000022200.1histoneH2B	NESM_000796800.1histoneH2B;NESM_000022200.1histoneH2B	4;4	4;4	4;4	;	2	4	4	4	37.8	37.8	37.8	12.189	111	111;111	0	34.949	18573000	14
		NESM_000870600.1Serinecarboxypeptidase,putative;NESM_000222400.1serinecarboxypeptidase(CBP1),putative;NESM_000809000.1serinecarboxypeptidase(CBP1),putative;NESM_000651100.1serinecarboxypeptidase(CBP1),putative	NESM_000870600.1Serinecarboxypeptidase,putative;NESM_000222400.1serinecarboxypeptidase(CBP1),putative;NESM_000809000.1serinecarboxypeptidase(CBP1),putative;NESM_000651100.1serinecarboxypeptidase(CBP1),putative	4;4;3;2	4;4;3;2	4;4;3;2	;;;	4	4	4	4	15.7	15.7	15.7	31.246	280	280;458;422;419	0	44.656	18359000	12
		NESM_000455100.1ubiquinonebiosynthesismethyltransferase,putative	NESM_000455100.1ubiquinonebiosynthesismethyltransferase,putative	6	6	6		1	6	6	6	26.7	26.7	26.7	31.87	288	288	0	76.996	18205000	17
		NESM_000908500.1expression-siteassociatedgene(ESAG3),putative	NESM_000908500.1expression-siteassociatedgene(ESAG3),putative	9	9	8		1	9	9	8	20.8	20.8	18.1	73.631	663	663	0	80.013	18018000	27
		NESM_000920700.1Glycerophosphoryldiesterphosphodiesterasefamily,putative	NESM_000920700.1Glycerophosphoryldiesterphosphodiesterasefamily,putative	8	8	8		1	8	8	8	25.1	25.1	25.1	38.284	334	334	0	77.759	17721000	24
		NESM_000672300.1hypotheticalprotein,conserved	NESM_000672300.1hypotheticalprotein,conserved	7	7	7		1	7	7	7	26.5	26.5	26.5	53.075	491	491	0	64.298	17225000	19
		NESM_000663200.1hypotheticalprotein	NESM_000663200.1hypotheticalprotein	1	1	1		1	1	1	1	17.9	17.9	17.9	8.4766	84	84	0	12.627	17127000	4
		NESM_000549900.1smallGTP-bindingproteinRab11,putative	NESM_000549900.1smallGTP-bindingproteinRab11,putative	5	5	5		1	5	5	5	30.6	30.6	30.6	23.3	209	209	0	42.702	16544000	15
		NESM_000312700.1MannitoldehydrogenaseRossmanndomain/MannitoldehydrogenaseC-terminaldomaincontainingprotein,putative	NESM_000312700.1MannitoldehydrogenaseRossmanndomain/MannitoldehydrogenaseC-terminaldomaincontainingprotein,putative	8	8	8		1	8	8	8	21.9	21.9	21.9	55.441	489	489	0	63.723	16003000	20
		NESM_000708600.1LeucineRichrepeat,putative	NESM_000708600.1LeucineRichrepeat,putative	7	7	7		1	7	7	7	20.2	20.2	20.2	51.034	475	475	0	57.414	14943000	19
		NESM_000050100.1fattyacidelongase,putative	NESM_000050100.1fattyacidelongase,putative	2	2	2		1	2	2	2	7	7	7	34.679	298	298	0	14.296	14671000	6
		NESM_000507600.1prolineoxidase,mitochondrialprecursor-likeprotein	NESM_000507600.1prolineoxidase,mitochondrialprecursor-likeprotein	10	10	10		1	10	10	10	17.2	17.2	17.2	63.743	564	564	0	70.964	14670000	26
		NESM_000292000.1elongationfactor1-alpha	NESM_000292000.1elongationfactor1-alpha	5	5	5		1	5	5	5	10	10	10	49.121	449	449	0	32.695	14585000	16
		NESM_000661500.1cytochromep450-likeprotein	NESM_000661500.1cytochromep450-likeprotein	5	5	5		1	5	5	5	14.5	14.5	14.5	58.158	509	509	0	33.494	14322000	13
		NESM_000726200.1CMP-sialicacidtransporter,putative	NESM_000726200.1CMP-sialicacidtransporter,putative	4	4	4		1	4	4	4	15.2	15.2	15.2	48.793	453	453	0	38.781	14191000	12
		NESM_000712800.1hypotheticalprotein	NESM_000712800.1hypotheticalprotein	7	7	7		1	7	7	7	18.6	18.6	18.6	60.111	543	543	0	58.861	13994000	23
		NESM_000240900.1serine-threoninedehydratase,putative	NESM_000240900.1serine-threoninedehydratase,putative	5	5	5		1	5	5	5	18.2	18.2	18.2	36.834	340	340	0	52.218	13709000	13
		NESM_000925800.1tryparedoxin3,putative	NESM_000925800.1tryparedoxin3,putative	4	4	4		1	4	4	4	24.2	24.2	24.2	21.444	186	186	0	41.869	13659000	14
		NESM_000128800.1glycosomalmembraneprotein-likeprotein	NESM_000128800.1glycosomalmembraneprotein-likeprotein	6	6	6		1	6	6	6	23.5	23.5	23.5	23.895	221	221	0	45.257	13430000	17
		NESM_000369600.1Amastinsurfaceglycoprotein,putative	NESM_000369600.1Amastinsurfaceglycoprotein,putative	3	3	3		1	3	3	3	15.1	15.1	15.1	31.463	298	298	0	35.55	13430000	8
		NESM_000269800.1cytochromeb-domainprotein,putative	NESM_000269800.1cytochromeb-domainprotein,putative	8	8	8		1	8	8	8	39.2	39.2	39.2	24.761	222	222	0	73.434	13293000	16
		NESM_000374700.1amidohydrolase,putative;NESM_000374800.1amidohydrolase,putative	NESM_000374700.1amidohydrolase,putative;NESM_000374800.1amidohydrolase,putative	5;4	5;4	5;4	;	2	5	5	5	18.5	18.5	18.5	44.065	405	405;405	0	43.666	13249000	13
		NESM_000146900.1cytochrome-b5reductase,putative	NESM_000146900.1cytochrome-b5reductase,putative	7	7	7		1	7	7	7	18.6	18.6	18.6	37.503	338	338	0	77.293	12791000	16
		NESM_000657200.1Translocon-associatedproteinbeta(TRAPB)/DomainofunknownfunctionDUF11/CARDB,putative	NESM_000657200.1Translocon-associatedproteinbeta(TRAPB)/DomainofunknownfunctionDUF11/CARDB,putative	5	5	5		1	5	5	5	31.1	31.1	31.1	23.335	212	212	0	36.641	12280000	14
		NESM_000080600.1Archaictranslocaseoutermitochondrialmembrane46kDasubunit,putative	NESM_000080600.1Archaictranslocaseoutermitochondrialmembrane46kDasubunit,putative	5	5	5		1	5	5	5	15.8	15.8	15.8	45.075	411	411	0	37.865	12206000	13
		NESM_000538200.1dipeptidyl-peptidase8-likeserinepeptidase	NESM_000538200.1dipeptidyl-peptidase8-likeserinepeptidase	9	9	9		1	9	9	9	17	17	17	93.636	851	851	0	65.012	12177000	24
		NESM_000830200.1hypotheticalprotein,conserved	NESM_000830200.1hypotheticalprotein,conserved	6	6	6		1	6	6	6	24.2	24.2	24.2	28.329	264	264	0	51.533	12103000	15
		NESM_000449200.1hypotheticalprotein,conserved	NESM_000449200.1hypotheticalprotein,conserved	2	2	2		1	2	2	2	22.4	22.4	22.4	27.139	268	268	0	37.133	12063000	7
		NESM_000242100.1PutativePhosphatase/ProteinofunknownfunctionDUF89,putative	NESM_000242100.1PutativePhosphatase/ProteinofunknownfunctionDUF89,putative	8	8	8		1	8	8	8	13.3	13.3	13.3	108.48	1003	1003	0	80.313	11999000	18
		NESM_000626600.1hypotheticalprotein,conserved	NESM_000626600.1hypotheticalprotein,conserved	2	2	2		1	2	2	2	17.6	17.6	17.6	22.87	210	210	0	39.404	11942000	10
		NESM_000043600.1hypotheticalprotein,conserved	NESM_000043600.1hypotheticalprotein,conserved	3	3	3		1	3	3	3	18.8	18.8	18.8	23.237	208	208	0	30.01	11773000	12
		NESM_000584000.1hypotheticalprotein,conserved	NESM_000584000.1hypotheticalprotein,conserved	8	8	8		1	8	8	8	24	24	24	35.942	334	334	0	60.979	11729000	19
		NESM_000374600.1monoglyceridelipase,putative	NESM_000374600.1monoglyceridelipase,putative	4	4	4		1	4	4	4	25.1	25.1	25.1	34.323	311	311	0	58.898	11365000	12
		NESM_000105500.13-ketoacyl-CoAreductase,putative	NESM_000105500.13-ketoacyl-CoAreductase,putative	5	5	5		1	5	5	5	15.3	15.3	15.3	36.043	326	326	0	33.812	10999000	11
		NESM_000486100.1hypotheticalprotein,conserved	NESM_000486100.1hypotheticalprotein,conserved	5	5	5		1	5	5	5	22.7	22.7	22.7	39.787	375	375	0	50.395	10862000	12
		NESM_000175900.1GRAMdomaincontainingprotein,putative	NESM_000175900.1GRAMdomaincontainingprotein,putative	6	6	6		1	6	6	6	22.7	22.7	22.7	36.651	339	339	0	46.235	10854000	18
		NESM_000783100.1hypotheticalprotein,conserved	NESM_000783100.1hypotheticalprotein,conserved	2	2	2		1	2	2	2	5.5	5.5	5.5	62.858	561	561	0	43.694	10798000	8
		NESM_000543900.1surfaceproteinamastin,putative;NESM_000543800.1surfaceproteinamastin,putative	NESM_000543900.1surfaceproteinamastin,putative;NESM_000543800.1surfaceproteinamastin,putative	2;2	2;2	2;2	;	2	2	2	2	9	9	9	21.338	200	200;200	0	17.633	10719000	6
		NESM_000948500.1hypotheticalprotein,conserved	NESM_000948500.1hypotheticalprotein,conserved	1	1	1		1	1	1	1	8.3	8.3	8.3	16.953	156	156	0	9.0012	10662000	4
		NESM_000274700.1glutaminylcyclase,putative	NESM_000274700.1glutaminylcyclase,putative	7	7	7		1	7	7	7	11	11	11	98.913	896	896	0	54.8	10630000	21
		NESM_000821100.1TMEM164family,putative	NESM_000821100.1TMEM164family,putative	1	1	1		1	1	1	1	6	6	6	33.7	299	299	0	8.5726	10499000	5
		NESM_000058000.1mutt/nudixfamilyprotein-likeprotein	NESM_000058000.1mutt/nudixfamilyprotein-likeprotein	4	4	4		1	4	4	4	15.4	15.4	15.4	36.386	325	325	0	39.891	10489000	12
		NESM_000678400.15-methyltetrahydropteroyltriglutamate-homocysteineS-methyltransferase,putative	NESM_000678400.15-methyltetrahydropteroyltriglutamate-homocysteineS-methyltransferase,putative	9	9	9		1	9	9	9	17.2	17.2	17.2	85.429	767	767	0	74.328	10477000	19
		NESM_000788900.1Proteinofunknownfunction(DUF423),putative	NESM_000788900.1Proteinofunknownfunction(DUF423),putative	1	1	1		1	1	1	1	21.3	21.3	21.3	13.12	127	127	0	49.008	10391000	4
		NESM_000815800.1ATPsynthaseF1,alphasubunit,putative;NESM_000815700.1ATPsynthaseF1,alphasubunit,putative	NESM_000815800.1ATPsynthaseF1,alphasubunit,putative;NESM_000815700.1ATPsynthaseF1,alphasubunit,putative	6;6	6;6	6;6	;	2	6	6	6	13.1	13.1	13.1	63.687	588	588;588	0	41.183	10224000	20
		NESM_000599100.1acyl-CoAdehydrogenase,putative	NESM_000599100.1acyl-CoAdehydrogenase,putative	6	6	6		1	6	6	6	14.8	14.8	14.8	69.512	634	634	0	54.031	10129000	12
		NESM_000585300.1celldivisionproteinkinase2	NESM_000585300.1celldivisionproteinkinase2	7	7	7		1	7	7	7	26.9	26.9	26.9	34.361	301	301	0	65.879	9939400	15
		NESM_000874100.1ATPsynthaseF1subunitgammaprotein	NESM_000874100.1ATPsynthaseF1subunitgammaprotein	1	1	1		1	1	1	1	5.6	5.6	5.6	34.451	303	303	0	29.29	9890700	6
		NESM_000858200.1glucose-6-phosphate1-dehydrogenase,putative	NESM_000858200.1glucose-6-phosphate1-dehydrogenase,putative	7	7	7		1	7	7	7	13.7	13.7	13.7	87.912	787	787	0	63.498	9829400	18
		NESM_000500400.1fattyaciddesaturase	NESM_000500400.1fattyaciddesaturase	4	4	4		1	4	4	4	9.4	9.4	9.4	41.198	352	352	0	27.678	9807500	10
		NESM_000938500.1kinetoplastidmembraneprotein-11;NESM_000938400.1kinetoplastidmembraneprotein-11	NESM_000938500.1kinetoplastidmembraneprotein-11;NESM_000938400.1kinetoplastidmembraneprotein-11	3;3	3;3	3;3	;	2	3	3	3	23.9	23.9	23.9	11.208	92	92;92	0	26.781	9791200	10
		NESM_000038500.1mitochondrialphosphatetransporter,putative	NESM_000038500.1mitochondrialphosphatetransporter,putative	4	3	2		1	4	3	2	15.6	13	9.8	34.491	315	315	0	19.026	9399400	7
		NESM_000798300.1L-galactonolactoneoxidase,putative	NESM_000798300.1L-galactonolactoneoxidase,putative	6	6	6		1	6	6	6	14.7	14.7	14.7	55.249	489	489	0	41.979	9182500	12
		NESM_000284300.1aminoacidpermease,putative	NESM_000284300.1aminoacidpermease,putative	1	1	1		1	1	1	1	3.2	3.2	3.2	44.695	408	408	0	8.8442	8965200	2
		NESM_000742600.1expressionsite-associatedprotein5(ESAG5),putative	NESM_000742600.1expressionsite-associatedprotein5(ESAG5),putative	3	3	3		1	3	3	3	10.2	10.2	10.2	58.303	528	528	0	37.182	8959600	7
		NESM_000113100.1cysteinepeptidaseA(CPA)	NESM_000113100.1cysteinepeptidaseA(CPA)	3	3	3		1	3	3	3	12.1	12.1	12.1	46.784	438	438	0	27.289	8814300	9
		NESM_000842700.1WDdomain,G-betarepeat,putative	NESM_000842700.1WDdomain,G-betarepeat,putative	1	1	1		1	1	1	1	1.4	1.4	1.4	82.804	769	769	1	-2	8794700	2
		NESM_000026300.1METAdomaincontainingprotein,putative	NESM_000026300.1METAdomaincontainingprotein,putative	7	7	7		1	7	7	7	20.3	20.3	20.3	48.627	444	444	0	50.773	8614400	16
		NESM_000744600.1serinepalmitoyltransferase-likeprotein	NESM_000744600.1serinepalmitoyltransferase-likeprotein	7	7	7		1	7	7	7	21.3	21.3	21.3	53.322	488	488	0	59.407	8490800	21
		NESM_000371600.1tyrosine/dopadecarboxylase,putative;NESM_000371700.1tyrosine/dopadecarboxylase,putative	NESM_000371600.1tyrosine/dopadecarboxylase,putative;NESM_000371700.1tyrosine/dopadecarboxylase,putative	5;4	5;4	5;4	;	2	5	5	5	10.5	10.5	10.5	55.586	504	504;504	0	35.188	8486500	12
		NESM_000636300.1NADH-cytochromeb5reductase,putative	NESM_000636300.1NADH-cytochromeb5reductase,putative	3	3	3		1	3	3	3	14	14	14	34.712	308	308	0	41.459	8479500	11
		NESM_000736800.1NADP-dependentalcoholdehydrogenase,putative	NESM_000736800.1NADP-dependentalcoholdehydrogenase,putative	5	5	1		1	5	5	1	17.6	17.6	4	38.378	353	353	0	36.961	8441900	13
		NESM_000106400.1PRA1familyprotein,putative	NESM_000106400.1PRA1familyprotein,putative	2	2	2		1	2	2	2	8.9	8.9	8.9	25.874	236	236	0	16.879	8229600	9
		NESM_000639500.1phosphate-repressiblephosphatepermease;NESM_000639400.1phosphate-repressiblephosphatepermease	NESM_000639500.1phosphate-repressiblephosphatepermease;NESM_000639400.1phosphate-repressiblephosphatepermease	3;3	3;3	3;3	;	2	3	3	3	6.9	6.9	6.9	59.523	563	563;563	0	32.041	8198600	7
		NESM_000354400.1hypotheticalprotein,conserved	NESM_000354400.1hypotheticalprotein,conserved	2	2	2		1	2	2	2	22.8	22.8	22.8	19.572	167	167	0	26.675	8140100	7
		NESM_000537800.1sterol24-c-methyltransferase,putative;NESM_000537700.1sterol24-c-methyltransferase,putative	NESM_000537800.1sterol24-c-methyltransferase,putative;NESM_000537700.1sterol24-c-methyltransferase,putative	3;3	3;3	3;3	;	2	3	3	3	9.9	9.9	9.9	39.736	352	352;353	0	26.963	8083400	11
		NESM_000801100.1Thiolase,N-terminaldomain/Beta-ketoacylsynthase,N-terminaldomain/Thiolase,C-terminaldomaincontainingprotein,putative	NESM_000801100.1Thiolase,N-terminaldomain/Beta-ketoacylsynthase,N-terminaldomain/Thiolase,C-terminaldomaincontainingprotein,putative	5	5	5		1	5	5	5	19.5	19.5	19.5	42.22	399	399	0	43.968	8011200	12
		NESM_000767500.1Amastinsurfaceglycoprotein,putative	NESM_000767500.1Amastinsurfaceglycoprotein,putative	4	4	4		1	4	4	4	12.2	12.2	12.2	48.534	444	444	0	39.346	7921100	11
		NESM_000083300.1SNAREassociatedGolgiprotein,putative	NESM_000083300.1SNAREassociatedGolgiprotein,putative	5	5	5		1	5	5	5	12	12	12	63.667	590	590	0	43.903	7890500	12
		NESM_000689200.1NADH-cytochromeb5reductase,putative	NESM_000689200.1NADH-cytochromeb5reductase,putative	4	4	4		1	4	4	4	17.3	17.3	17.3	31.919	289	289	0	31.8	7841500	9
		NESM_000086000.1carbonicanhydrase-likeprotein	NESM_000086000.1carbonicanhydrase-likeprotein	3	3	3		1	3	3	3	7.2	7.2	7.2	68.866	641	641	0	22.445	7669700	8
		NESM_000492900.1hypotheticalprotein,conserved	NESM_000492900.1hypotheticalprotein,conserved	1	1	1		1	1	1	1	7.9	7.9	7.9	14.375	126	126	0	22.847	7666400	6
		NESM_000872400.1Ubiquitin-2likeRad60SUMO-like,putative	NESM_000872400.1Ubiquitin-2likeRad60SUMO-like,putative	4	4	4		1	4	4	4	40.1	40.1	40.1	17.737	162	162	0	47.007	7580600	13
		NESM_000361300.1Catalase/Catalase-relatedimmune-responsive,putative	NESM_000361300.1Catalase/Catalase-relatedimmune-responsive,putative	4	4	4		1	4	4	4	8.1	8.1	8.1	55.906	495	495	0	27.167	7510900	13
		NESM_000577700.1long-chain-fatty-acid-CoAligase,putative;NESM_000577800.1long-chain-fatty-acid-CoAligase,putative	NESM_000577700.1long-chain-fatty-acid-CoAligase,putative	9;2	8;2	8;2		2	9	8	8	14.9	13.4	13.4	76.249	696	696;710	0	58.183	7504700	16
		NESM_000576900.1tricarboxylatecarrier,putative	NESM_000576900.1tricarboxylatecarrier,putative	7	7	7		1	7	7	7	24.4	24.4	24.4	36.705	336	336	0	46.569	7388400	14
		NESM_000799900.1aldose1-epimerase-likeprotein	NESM_000799900.1aldose1-epimerase-likeprotein	3	3	3		1	3	3	3	16.9	16.9	16.9	32.688	301	301	0	29.56	7254800	13
		NESM_000109800.1shortchaindehydrogenase-likeprotein	NESM_000109800.1shortchaindehydrogenase-likeprotein	4	4	4		1	4	4	4	18.6	18.6	18.6	32.797	307	307	0	36.18	7146000	10
		NESM_000521800.1pyruvatedehydrogenaseE1betasubunit,putative	NESM_000521800.1pyruvatedehydrogenaseE1betasubunit,putative	3	3	3		1	3	3	3	10.6	10.6	10.6	37.764	350	350	0	33.656	7135300	9
		NESM_000579500.1Uncharacterisedproteinfamily(UPF0041),putative	NESM_000579500.1Uncharacterisedproteinfamily(UPF0041),putative	1	1	1		1	1	1	1	7.2	7.2	7.2	10.558	97	97	0	7.871	6986300	4
		NESM_000506600.1Glutaredoxin/GlutathioneS-transferase,N-terminaldomaincontainingprotein,putative	NESM_000506600.1Glutaredoxin/GlutathioneS-transferase,N-terminaldomaincontainingprotein,putative	5	5	5		1	5	5	5	18.5	18.5	18.5	41.853	389	389	0	33.321	6950700	11
		NESM_000402400.1acyltransferase-likeprotein,copy2	NESM_000402400.1acyltransferase-likeprotein,copy2	5	5	4		1	5	5	4	18.6	18.6	15.2	36.355	322	322	0	32.13	6901000	9
		NESM_000456200.1L-2-hydroxyglutaratedehydrogenase,mitochondrial,putative	NESM_000456200.1L-2-hydroxyglutaratedehydrogenase,mitochondrial,putative	4	4	4		1	4	4	4	9.4	9.4	9.4	56.754	521	521	0	30.789	6888500	12
		NESM_000024700.1hydrolase,alpha/betafoldfamily-likeprotein	NESM_000024700.1hydrolase,alpha/betafoldfamily-likeprotein	2	2	2		1	2	2	2	11.7	11.7	11.7	36.265	332	332	0	30.429	6790400	7
		NESM_000161700.1glycerophosphoryldiesterphosphodiesterase,putative	NESM_000161700.1glycerophosphoryldiesterphosphodiesterase,putative	2	2	2		1	2	2	2	9.5	9.5	9.5	38.961	349	349	0	20.315	6759900	9
		NESM_000572000.1phosphoinositide-specificphospholipaseC,putative	NESM_000572000.1phosphoinositide-specificphospholipaseC,putative	6	6	6		1	6	6	6	10.8	10.8	10.8	79.585	715	715	0	52.661	6728700	10
		NESM_000598300.1VacuolarprotonpumpsubunitB,putative	NESM_000598300.1VacuolarprotonpumpsubunitB,putative	5	5	5		1	5	5	5	15.2	15.2	15.2	55.512	495	495	0	56.31	6698200	15
		NESM_000127400.1Rhodanese-likedomain/Proteinofunknownfunction(DUF2892),putative	NESM_000127400.1Rhodanese-likedomain/Proteinofunknownfunction(DUF2892),putative	4	4	4		1	4	4	4	40.6	40.6	40.6	19.161	180	180	0	28.452	6695000	9
		NESM_000583600.1acetylornithinedeacetylase-likeprotein;NESM_000513000.1acetylornithinedeacetylase-likeprotein	NESM_000583600.1acetylornithinedeacetylase-likeprotein;NESM_000513000.1acetylornithinedeacetylase-likeprotein	4;3	4;3	3;2	;	2	4	4	3	10.1	10.1	7.3	42.899	397	397;397	0	26.564	6658400	11
		NESM_000497400.1hypotheticalprotein,conserved	NESM_000497400.1hypotheticalprotein,conserved	7	7	7		1	7	7	7	10.5	10.5	10.5	96.785	891	891	0	59.644	6635000	16
		NESM_000166100.1shortchaindehydrogenase,putative	NESM_000166100.1shortchaindehydrogenase,putative	5	5	5		1	5	5	5	21	21	21	35.322	333	333	0	35.055	6576500	14
		NESM_000786500.1alphaglucosidaseIIsubunit,putative	NESM_000786500.1alphaglucosidaseIIsubunit,putative	2	2	2		1	2	2	2	3.9	3.9	3.9	90.518	820	820	0	17.626	6463700	7
		NESM_000745300.1vacuolarATPsynthasecatalyticsubunitA,putative	NESM_000745300.1vacuolarATPsynthasecatalyticsubunitA,putative	6	6	6		1	6	6	6	13	13	13	67.588	610	610	0	35.616	6443100	12
		NESM_000217200.1serine/threonine-proteinkinasea,putative	NESM_000217200.1serine/threonine-proteinkinasea,putative	1	1	1		1	1	1	1	2	2	2	50.421	448	448	0.0076482	6.0356	6360900	5
		NESM_000632200.1lectin,putative	NESM_000632200.1lectin,putative	3	3	3		1	3	3	3	10.3	10.3	10.3	66.362	575	575	0	19.407	6359300	9
		NESM_000258500.1Beta-lactamasesuperfamilydomaincontainingprotein,putative	NESM_000258500.1Beta-lactamasesuperfamilydomaincontainingprotein,putative	3	3	3		1	3	3	3	9.2	9.2	9.2	44.316	401	401	0	22.995	6349100	8
		NESM_000205400.1Transmembraneprotein18,putative	NESM_000205400.1Transmembraneprotein18,putative	3	3	3		1	3	3	3	19.2	19.2	19.2	23.485	213	213	0	36.307	6221100	9
		NESM_000625900.1histoneH2A,putative	NESM_000625900.1histoneH2A,putative	3	3	3		1	3	3	3	25.8	25.8	25.8	13.862	132	132	0	19.591	6175200	6
		NESM_000048800.1hypotheticalprotein,conserved	NESM_000048800.1hypotheticalprotein,conserved	1	1	1		1	1	1	1	19.8	19.8	19.8	14.406	121	121	0	24.289	6153000	4
		NESM_000801900.1NmrA-likefamily/NADH(P)-binding/NADdependentepimerase/dehydratasefamily/3-betahydroxysteroiddehydrogenase/isomerasefamily,putative	NESM_000801900.1NmrA-likefamily/NADH(P)-binding/NADdependentepimerase/dehydratasefamily/3-betahydroxysteroiddehydrogenase/isomerasefamily,putative	3	3	3		1	3	3	3	9.6	9.6	9.6	54.966	511	511	0	28.328	6143900	12
		NESM_000351700.1Proteinofunknownfunction(DUF778),putative	NESM_000351700.1Proteinofunknownfunction(DUF778),putative	2	2	2		1	2	2	2	16.8	16.8	16.8	21.366	191	191	0	13.406	6138600	4
		NESM_000427800.1hypotheticalprotein,conserved	NESM_000427800.1hypotheticalprotein,conserved	3	3	3		1	3	3	3	3.5	3.5	3.5	96.825	911	911	0	22.693	6058200	7
		NESM_000320400.1phosphomannoseisomerase	NESM_000320400.1phosphomannoseisomerase	3	3	3		1	3	3	3	8.7	8.7	8.7	46.012	426	426	0	20.353	6049500	11
		NESM_000694400.1MajorFacilitatorSuperfamily,putative	NESM_000694400.1MajorFacilitatorSuperfamily,putative	4	4	4		1	4	4	4	9.9	9.9	9.9	50.405	456	456	0	42.178	6047900	11
		NESM_000141400.1vesicular-fusionATPase-likeprotein,putative	NESM_000141400.1vesicular-fusionATPase-likeprotein,putative	4	4	4		1	4	4	4	6.7	6.7	6.7	111.16	1030	1030	0	32.453	6018900	8
		NESM_000576200.1HSP70-likeprotein	NESM_000576200.1HSP70-likeprotein	6	6	6		1	6	6	6	7.5	7.5	7.5	105.69	1000	1000	0	43.642	6015300	17
		NESM_000041800.1hypotheticalprotein,conserved	NESM_000041800.1hypotheticalprotein,conserved	1	1	1		1	1	1	1	7.4	7.4	7.4	16.487	148	148	0.00409	6.3847	5990900	2
		NESM_000050600.1GNS1/SUR4family,putative	NESM_000050600.1GNS1/SUR4family,putative	4	4	4		1	4	4	4	11.1	11.1	11.1	33.933	305	305	0	30.946	5843200	14
		NESM_000652700.1phosphatidylethanolaminen-methyltransferase-likeprotein	NESM_000652700.1phosphatidylethanolaminen-methyltransferase-likeprotein	2	2	2		1	2	2	2	19.1	19.1	19.1	24.111	225	225	0	19.935	5787700	7
		NESM_000936700.1hypotheticalprotein,conserved	NESM_000936700.1hypotheticalprotein,conserved	2	2	2		1	2	2	2	5.3	5.3	5.3	56.263	528	528	0	23.07	5779100	9
		NESM_000029300.1vacuolar-typeCa2+-ATPase,putative	NESM_000029300.1vacuolar-typeCa2+-ATPase,putative	5	5	2		1	5	5	2	6	6	2.3	122.85	1107	1107	0	42.647	5762600	12
		NESM_000760800.12Fe-2Siron-sulfurclusterbindingdomaincontainingprotein,putative	NESM_000760800.12Fe-2Siron-sulfurclusterbindingdomaincontainingprotein,putative	5	5	5		1	5	5	5	25.1	25.1	25.1	27.269	247	247	0	30.21	5555400	11
		NESM_000785700.1Cornichonprotein,putative	NESM_000785700.1Cornichonprotein,putative	1	1	1		1	1	1	1	6.9	6.9	6.9	21.015	188	188	0	13.872	5500200	3
		NESM_000506700.1trifunctionalenzymealphasubunit,mitochondrialprecursor-likeprotein	NESM_000506700.1trifunctionalenzymealphasubunit,mitochondrialprecursor-likeprotein	3	3	3		1	3	3	3	4.9	4.9	4.9	88.233	813	813	0	32.687	5431300	6
		NESM_000599600.140SribosomalproteinS17,putative	NESM_000599600.140SribosomalproteinS17,putative	3	3	3		1	3	3	3	19.6	19.6	19.6	16.354	143	143	0	20.508	5384900	12
		NESM_000267500.1hypotheticalprotein,conserved	NESM_000267500.1hypotheticalprotein,conserved	2	2	2		1	2	2	2	10.9	10.9	10.9	36.683	329	329	0	50.851	5335100	4
		NESM_000497800.1TLCdomaincontainingprotein,putative	NESM_000497800.1TLCdomaincontainingprotein,putative	4	4	4		1	4	4	4	19.5	19.5	19.5	32.73	293	293	0	30.023	5315700	11
		NESM_000887400.1arginase	NESM_000887400.1arginase	3	3	3		1	3	3	3	9.4	9.4	9.4	35.703	329	329	0	23.6	5286000	9
		NESM_000020700.1cytochromeb5-likeprotein,putative	NESM_000020700.1cytochromeb5-likeprotein,putative	3	3	3		1	3	3	3	50	50	50	13.012	118	118	0	31.722	5268200	11
		NESM_000539100.1nucleoporininteractingcomponent(NUP93),putative	NESM_000539100.1nucleoporininteractingcomponent(NUP93),putative	4	4	4		1	4	4	4	5.5	5.5	5.5	95.972	889	889	0	31.459	5247700	11
Tb927.10.9440	NDH2	NESM_000455400.1NADHdehydrogenase,putative	NESM_000455400.1NADHdehydrogenase,putative	4	4	4		1	4	4	4	12.4	12.4	12.4	57.472	526	526	0	31.789	5112700	9
		NESM_000515000.1acyl-CoAdehydrogenase,mitochondrialprecursor,putative	NESM_000515000.1acyl-CoAdehydrogenase,mitochondrialprecursor,putative	4	4	4		1	4	4	4	10.4	10.4	10.4	56.415	519	519	0	32.395	5092600	13
		NESM_000204200.1hypotheticalprotein,conserved	NESM_000204200.1hypotheticalprotein,conserved	1	1	1		1	1	1	1	15.4	15.4	15.4	12.357	117	117	0	37.498	5041800	4
		NESM_000081300.1hypotheticalprotein,conserved	NESM_000081300.1hypotheticalprotein,conserved	5	5	5		1	5	5	5	16.5	16.5	16.5	62.003	577	577	0	33.932	4995700	8
		NESM_000690700.1mitochondrialchaperone,putative	NESM_000690700.1mitochondrialchaperone,putative	4	4	4		1	4	4	4	7.7	7.7	7.7	77.712	724	724	0	39.617	4921100	7
		NESM_000577900.1Beta-eliminatinglyase/Aminotransferaseclass-V/AminotransferaseclassIandII,putative	NESM_000577900.1Beta-eliminatinglyase/Aminotransferaseclass-V/AminotransferaseclassIandII,putative	3	3	3		1	3	3	3	10.2	10.2	10.2	39.58	364	364	0	27.309	4891900	11
		NESM_000398100.1adenylosuccinatelyase,putative	NESM_000398100.1adenylosuccinatelyase,putative	3	3	3		1	3	3	3	9.9	9.9	9.9	53.516	483	483	0	24.796	4852100	11
		NESM_000248600.1ecotin,putative	NESM_000248600.1ecotin,putative	2	2	2		1	2	2	2	8.4	8.4	8.4	40.576	369	369	0	17.453	4817700	6
		NESM_000298000.1PQlooprepeat,putative	NESM_000298000.1PQlooprepeat,putative	1	1	1		1	1	1	1	3.9	3.9	3.9	25.199	230	230	0	7.4332	4814700	6
		NESM_000852300.1histoneH4,putative;NESM_000784200.1histoneH4,putative;NESM_000343900.1histoneH4,putative;NESM_000335800.1histoneH4,putative;NESM_000255800.1histoneH4,putative;NESM_000149100.1histoneH4,putative;NESM_000009200.1histoneH4,putative	NESM_000852300.1histoneH4,putative;NESM_000784200.1histoneH4,putative;NESM_000343900.1histoneH4,putative;NESM_000335800.1histoneH4,putative;NESM_000255800.1histoneH4,putative;NESM_000149100.1histoneH4,putative;NESM_000009200.1histoneH4,putative	3;3;3;3;3;3;3	3;3;3;3;3;3;3	3;3;3;3;3;3;3	;;;;;;	7	3	3	3	30	30	30	11.402	100	100;100;100;100;100;100;100	0	21.511	4812600	8
		NESM_000874900.1calciummotivep-typeATPase,putative	NESM_000874900.1calciummotivep-typeATPase,putative	4	4	4		1	4	4	4	3.6	3.6	3.6	131.93	1209	1209	0	26.275	4780400	10
		NESM_000502700.1PeptidasefamilyM20/M25/M40/Peptidasedimerisationdomaincontainingprotein,putative	NESM_000502700.1PeptidasefamilyM20/M25/M40/Peptidasedimerisationdomaincontainingprotein,putative	8	2	2		1	8	2	2	24.6	8	8	42.83	399	399	0	11.814	4734000	4
		NESM_000807000.1hypotheticalprotein,conserved	NESM_000807000.1hypotheticalprotein,conserved	2	2	2		1	2	2	2	11.6	11.6	11.6	29.31	277	277	0	20.388	4703400	5
		NESM_000919600.1N-acetyl-D-glucosaminylphosphatidylinositolde-N-acetylase	NESM_000919600.1N-acetyl-D-glucosaminylphosphatidylinositolde-N-acetylase	4	4	4		1	4	4	4	19.3	19.3	19.3	28.068	249	249	0	28.117	4698500	10
		NESM_000209900.1BARdomaincontainingprotein,putative	NESM_000209900.1BARdomaincontainingprotein,putative	3	3	3		1	3	3	3	14.5	14.5	14.5	36.878	331	331	0	24.115	4692000	7
		NESM_000270800.1calpain-likecysteinepeptidase,putative	NESM_000270800.1calpain-likecysteinepeptidase,putative	1	1	1		1	1	1	1	14	14	14	16.824	150	150	0	55.08	4679900	3
		NESM_000037800.1hypotheticalprotein,conserved	NESM_000037800.1hypotheticalprotein,conserved	3	3	3		1	3	3	3	11.1	11.1	11.1	39.479	342	342	0	26.387	4656500	9
		NESM_000544000.1amastin-likesurfaceprotein-likeprotein	NESM_000544000.1amastin-likesurfaceprotein-likeprotein	4	4	4		1	4	4	4	20.9	20.9	20.9	24.203	220	220	0	27.349	4615700	9
		NESM_000223100.1aconitase,putative	NESM_000223100.1aconitase,putative	5	5	5		1	5	5	5	9.6	9.6	9.6	97.492	896	896	0	38.921	4596100	8
		NESM_000443600.1hypotheticalprotein	NESM_000443600.1hypotheticalprotein	2	2	2		1	2	2	2	37	37	37	7.2042	73	73	0	11.955	4525400	5
		NESM_000039400.1hypotheticalprotein,conserved	NESM_000039400.1hypotheticalprotein,conserved	3	3	3		1	3	3	3	17.4	17.4	17.4	25.859	236	236	0	24.086	4522000	8
		NESM_000403600.1fructose-1,6-bisphosphatase,cytosolic,putative	NESM_000403600.1fructose-1,6-bisphosphatase,cytosolic,putative	4	4	4		1	4	4	4	12.8	12.8	12.8	38.79	351	351	0	26.585	4496500	13
		NESM_000438100.1OrganicsolutetransporterOstalpha,putative	NESM_000438100.1OrganicsolutetransporterOstalpha,putative	3	3	3		1	3	3	3	8.1	8.1	8.1	42.792	372	372	0	18.932	4459100	9
		NESM_000684000.1Succinatedehydrogenase[ubiquinone]flavoproteinsubunit,mitochondrial	NESM_000684000.1Succinatedehydrogenase[ubiquinone]flavoproteinsubunit,mitochondrial	5	5	5		1	5	5	5	10.4	10.4	10.4	66.651	607	607	0	49.376	4449800	7
		NESM_000447300.1STARTdomaincontainingprotein,putative	NESM_000447300.1STARTdomaincontainingprotein,putative	3	3	3		1	3	3	3	13.2	13.2	13.2	36.791	326	326	0	22.189	4447800	5
		NESM_000251500.1MSP(Majorspermprotein)domaincontainingprotein,putative	NESM_000251500.1MSP(Majorspermprotein)domaincontainingprotein,putative	2	2	2		1	2	2	2	7.3	7.3	7.3	27.097	262	262	0	13.707	4424000	7
		NESM_000252800.1palmitoylacyltransferase11,putative	NESM_000252800.1palmitoylacyltransferase11,putative	3	3	3		1	3	3	3	14.9	14.9	14.9	45.827	417	417	0	22.358	4422200	6
		NESM_000574800.1eukaryoticinitiationfactor4a,putative	NESM_000574800.1eukaryoticinitiationfactor4a,putative	3	3	3		1	3	3	3	8.8	8.8	8.8	45.775	407	407	0	22.134	4403500	9
		NESM_000016200.1cysteinesynthase	NESM_000016200.1cysteinesynthase	3	3	3		1	3	3	3	16.2	16.2	16.2	35.297	333	333	0	20.212	4370400	8
		NESM_000410500.1cysteinepeptidase,ClanCA,familyC51,putative	NESM_000410500.1cysteinepeptidase,ClanCA,familyC51,putative	3	3	3		1	3	3	3	10.8	10.8	10.8	39.174	362	362	0	21.478	4329500	11
		NESM_000250300.1N-acetyltransferase,putative	NESM_000250300.1N-acetyltransferase,putative	1	1	1		1	1	1	1	3.7	3.7	3.7	39.173	356	356	0	13.95	4317000	3
		NESM_000196100.1hypotheticalprotein,conserved	NESM_000196100.1hypotheticalprotein,conserved	4	4	4		1	4	4	4	7.7	7.7	7.7	69.676	636	636	0	32.791	4290400	7
		NESM_000349500.1hypotheticalprotein,conserved	NESM_000349500.1hypotheticalprotein,conserved	4	4	4		1	4	4	4	3.9	3.9	3.9	147.23	1328	1328	0	32.273	4269000	14
		NESM_000544100.1kinesin,putative;NESM_000716000.1kinesin,putative	NESM_000544100.1kinesin,putative;NESM_000716000.1kinesin,putative	1;1	1;1	1;1	;	2	1	1	1	1.3	1.3	1.3	90.238	798	798;1093	0.0074627	5.91	4255400	1
		NESM_000469800.1protoporphyrinogenoxidase-likeprotein	NESM_000469800.1protoporphyrinogenoxidase-likeprotein	2	2	2		1	2	2	2	9.1	9.1	9.1	25.607	231	231	0	19.218	4088800	4
		NESM_000606100.1vacuolar-typeCa2+-ATPase,putative	NESM_000606100.1vacuolar-typeCa2+-ATPase,putative	2	2	2		1	2	2	2	2.3	2.3	2.3	118.44	1110	1110	0	20.729	4062200	7
		NESM_000202900.1Pyridoxal-phosphatedependentenzyme,putative	NESM_000202900.1Pyridoxal-phosphatedependentenzyme,putative	4	4	4		1	4	4	4	10.7	10.7	10.7	48.194	456	456	0	31.239	4051700	7
		NESM_000926400.1ubiquitin-fusionprotein	NESM_000926400.1ubiquitin-fusionprotein	2	2	2		1	2	2	2	14.1	14.1	14.1	14.668	128	128	0	17.094	4044300	7
		NESM_000805400.1dehydrogenase-likeprotein	NESM_000805400.1dehydrogenase-likeprotein	3	3	3		1	3	3	3	10.4	10.4	10.4	44.986	413	413	0	36.929	4015700	7
		NESM_000227500.1hypotheticalprotein,conserved	NESM_000227500.1hypotheticalprotein,conserved	1	1	1		1	1	1	1	7.4	7.4	7.4	22.285	204	204	0	10.336	4000100	4
		NESM_000043000.1Tetratricopeptiderepeat/TPRrepeat,putative	NESM_000043000.1Tetratricopeptiderepeat/TPRrepeat,putative	1	1	1		1	1	1	1	3.4	3.4	3.4	42.581	382	382	0	10.96	3998100	3
		NESM_000247600.1CRAL/TRIOdomaincontainingprotein,putative	NESM_000247600.1CRAL/TRIOdomaincontainingprotein,putative	5	5	5		1	5	5	5	11.3	11.3	11.3	58.244	514	514	0	34.225	3992200	9
		NESM_000863000.1AlcoholdehydrogenaseGroES-likedomain/Zinc-bindingdehydrogenase,putative	NESM_000863000.1AlcoholdehydrogenaseGroES-likedomain/Zinc-bindingdehydrogenase,putative	3	3	3		1	3	3	3	17	17	17	37.18	347	347	0	19.662	3890400	4
		NESM_000363200.1vesicle-associatedmembraneprotein,putative	NESM_000363200.1vesicle-associatedmembraneprotein,putative	2	2	2		1	2	2	2	11.5	11.5	11.5	24.454	217	217	0	36.379	3812300	4
		NESM_000940500.1paralyzedflagellaprotein16	NESM_000940500.1paralyzedflagellaprotein16	3	3	3		1	3	3	3	7.8	7.8	7.8	55.178	510	510	0	20.129	3811200	5
		NESM_000517900.1hypotheticalprotein,conserved	NESM_000517900.1hypotheticalprotein,conserved	1	1	1		1	1	1	1	9.6	9.6	9.6	17.729	156	156	0	9.8291	3776500	2
		NESM_000736100.1hypotheticalprotein,conserved	NESM_000736100.1hypotheticalprotein,conserved	3	3	3		1	3	3	3	20.9	20.9	20.9	25.245	220	220	0	22.751	3659700	8
		NESM_000050500.1fattyacidelongase,putative	NESM_000050500.1fattyacidelongase,putative	1	1	1		1	1	1	1	2.5	2.5	2.5	32.183	284	284	0	7.7425	3638300	3
		NESM_000350100.1P-typeH+-ATPase,putative	NESM_000350100.1P-typeH+-ATPase,putative	5	5	5		1	5	5	5	6.9	6.9	6.9	109.09	1006	1006	0	32.091	3626200	7
		NESM_000785800.1hypotheticalprotein,conserved	NESM_000785800.1hypotheticalprotein,conserved	3	3	3		1	3	3	3	18.6	18.6	18.6	21.138	183	183	0	22.518	3615000	6
		NESM_000550100.1FKBP-typepeptidyl-prolylcis-transisomerase,putative	NESM_000550100.1FKBP-typepeptidyl-prolylcis-transisomerase,putative	2	2	2		1	2	2	2	17.9	17.9	17.9	16.721	156	156	0	16.797	3573000	5
		NESM_000306700.1Dynaminfamily/Roothairdefective3GTP-bindingprotein(RHD3),putative	NESM_000306700.1Dynaminfamily/Roothairdefective3GTP-bindingprotein(RHD3),putative	4	4	4		1	4	4	4	5.6	5.6	5.6	97.577	894	894	0	26.542	3562100	10
		NESM_000855400.1cation-transportingATPase,putative	NESM_000855400.1cation-transportingATPase,putative	5	5	5		1	5	5	5	7.1	7.1	7.1	139.73	1260	1260	0	36.808	3558800	8
		NESM_000031900.1hypotheticalprotein,conserved	NESM_000031900.1hypotheticalprotein,conserved	2	2	2		1	2	2	2	13.1	13.1	13.1	22.606	206	206	0	15.432	3540300	7
		NESM_000662000.1ATPsynthase,epsilonchain,putative	NESM_000662000.1ATPsynthase,epsilonchain,putative	2	2	2		1	2	2	2	26.5	26.5	26.5	19.932	181	181	0	12.821	3525800	4
		NESM_000338700.140SribosomalproteinS18,putative	NESM_000338700.140SribosomalproteinS18,putative	4	4	4		1	4	4	4	34	34	34	17.396	153	153	0	31.03	3517900	7
		NESM_000783600.1Got1/Sft2-likefamily,putative	NESM_000783600.1Got1/Sft2-likefamily,putative	2	2	2		1	2	2	2	6.6	6.6	6.6	17.338	152	152	0	19.978	3492700	3
		NESM_000218400.1glutathione-S-transferase/glutaredoxin,putative	NESM_000218400.1glutathione-S-transferase/glutaredoxin,putative	2	2	2		1	2	2	2	10.3	10.3	10.3	34.349	311	311	0	11.758	3468200	5
		NESM_000747500.1Mitochondrialcarrierprotein,putative	NESM_000747500.1Mitochondrialcarrierprotein,putative	4	4	4		1	4	4	4	15.3	15.3	15.3	38.285	352	352	0	34.972	3422600	7
		NESM_000173700.1Phosphotransferaseenzymefamily,putative	NESM_000173700.1Phosphotransferaseenzymefamily,putative	4	4	4		1	4	4	4	5.1	5.1	5.1	94.802	827	827	0	31.831	3422500	8
		NESM_000850400.1Cytochromeb5-likeHeme/Steroidbindingdomaincontainingprotein,putative	NESM_000850400.1Cytochromeb5-likeHeme/Steroidbindingdomaincontainingprotein,putative	1	1	1		1	1	1	1	8	8	8	18.237	163	163	0	9.1259	3417400	3
		NESM_000253900.1i/6autoantigen-likeprotein	NESM_000253900.1i/6autoantigen-likeprotein	3	3	3		1	3	3	3	14.3	14.3	14.3	24.355	223	223	0	18.92	3406800	8
		NESM_000074000.1hypotheticalprotein,conserved	NESM_000074000.1hypotheticalprotein,conserved	1	1	1		1	1	1	1	8	8	8	21.751	201	201	0	18.937	3402500	6
		NESM_000705500.1heatshockprotein20,putative	NESM_000705500.1heatshockprotein20,putative	2	2	2		1	2	2	2	15.8	15.8	15.8	17.651	158	158	0	14.044	3370200	3
		NESM_000832800.1MORNrepeat,putative	NESM_000832800.1MORNrepeat,putative	2	2	2		1	2	2	2	10.4	10.4	10.4	35.985	316	316	0	17.128	3361400	6
		NESM_000937800.1shortchaindehydrogenase,putative;NESM_000937700.1shortchaindehydrogenase,putative	NESM_000937800.1shortchaindehydrogenase,putative;NESM_000937700.1shortchaindehydrogenase,putative	3;2	3;2	3;2	;	2	3	3	3	6.6	6.6	6.6	47.865	440	440;440	0	18.782	3318800	8
		NESM_000292800.1Proteinofunknownfunction(DUF962),putative	NESM_000292800.1Proteinofunknownfunction(DUF962),putative	1	1	1		1	1	1	1	17.6	17.6	17.6	11.562	108	108	0	10.687	3302500	7
		NESM_000743000.1dyneinheavychain,putative	NESM_000743000.1dyneinheavychain,putative	2	2	2		1	2	2	2	0.5	0.5	0.5	528.78	4664	4664	0	10.914	3260400	1
		NESM_000913500.1Mitochondrialcarrierprotein,putative;NESM_000913400.1Mitochondrialcarrierprotein,putative	NESM_000913500.1Mitochondrialcarrierprotein,putative;NESM_000913400.1Mitochondrialcarrierprotein,putative	3;3	3;3	3;3	;	2	3	3	3	9.8	9.8	9.8	34.175	315	315;315	0	19.87	3256100	6
		NESM_000512500.1hypotheticalprotein,conserved	NESM_000512500.1hypotheticalprotein,conserved	6	6	6		1	6	6	6	12.5	12.5	12.5	59.825	570	570	0	39.636	3189800	8
		NESM_000441100.1proteindisulfideisomerase2	NESM_000441100.1proteindisulfideisomerase2	3	3	3		1	3	3	3	7.8	7.8	7.8	52.134	473	473	0	20.378	3116200	8
		NESM_000446400.1hypotheticalprotein,conserved	NESM_000446400.1hypotheticalprotein,conserved	2	2	2		1	2	2	2	24.7	24.7	24.7	15.998	150	150	0	18.385	3011100	5
		NESM_000297300.1enolase;NESM_000297200.1enolase	NESM_000297300.1enolase;NESM_000297200.1enolase	4;2	4;2	4;2	;	2	4	4	4	11.2	11.2	11.2	46.215	429	429;429	0	29.999	3010700	7
		NESM_000122400.1sphingosinephosphatelyase-likeprotein,putative	NESM_000122400.1sphingosinephosphatelyase-likeprotein,putative	3	3	3		1	3	3	3	5.2	5.2	5.2	59.18	537	537	0	18.548	3004100	7
		NESM_000737000.1ATP-bindingcassetteproteinsubfamilyG,member5	NESM_000737000.1ATP-bindingcassetteproteinsubfamilyG,member5	2	2	2		1	2	2	2	1.3	1.3	1.3	137.39	1276	1276	0	12.885	2977100	6
		NESM_000582100.1hypotheticalprotein,conserved	NESM_000582100.1hypotheticalprotein,conserved	1	1	1		1	1	1	1	4	4	4	26.729	251	251	0.0041322	6.4881	2947500	4
		NESM_000323000.1ironsuperoxidedismutase,putative	NESM_000323000.1ironsuperoxidedismutase,putative	2	2	1		1	2	2	1	14.4	14.4	7.2	21.799	195	195	0	24.072	2897600	8
		NESM_000119500.1alcoholdehydrogenase,putative	NESM_000119500.1alcoholdehydrogenase,putative	2	2	2		1	2	2	2	5.7	5.7	5.7	44.232	407	407	0	13.602	2883800	4
		NESM_000588500.1ATPsynthase,putative	NESM_000588500.1ATPsynthase,putative	2	2	2		1	2	2	2	5.4	5.4	5.4	53.977	483	483	0	16.17	2882100	5
		NESM_000153900.1Inosine-uridinepreferringnucleosidehydrolase,putative	NESM_000153900.1Inosine-uridinepreferringnucleosidehydrolase,putative	2	2	2		1	2	2	2	6.7	6.7	6.7	36.757	343	343	0	13.197	2879100	6
		NESM_000835300.1hypotheticalprotein,conserved	NESM_000835300.1hypotheticalprotein,conserved	2	2	2		1	2	2	2	4.2	4.2	4.2	58.418	526	526	0	25.539	2863200	5
		NESM_000280100.1choline/ethanolaminephosphotransferase,putative	NESM_000280100.1choline/ethanolaminephosphotransferase,putative	1	1	1		1	1	1	1	2.9	2.9	2.9	46.703	421	421	0	7.3956	2809900	3
		NESM_000896100.1endosomalintegralmembraneprotein,putative	NESM_000896100.1endosomalintegralmembraneprotein,putative	2	2	2		1	2	2	2	1.9	1.9	1.9	71.115	635	635	0	17.195	2779600	5
		NESM_000431200.1d-xylulosereductase,putative	NESM_000431200.1d-xylulosereductase,putative	2	2	1		1	2	2	1	5.6	5.6	2.8	34.279	320	320	0	13.21	2777400	3
		NESM_000050300.1fattyacidelongase,putative	NESM_000050300.1fattyacidelongase,putative	1	1	1		1	1	1	1	3.6	3.6	3.6	32.1	279	279	0	6.8669	2747700	4
		NESM_000005600.1IntegralmembraneproteinDUF106,putative	NESM_000005600.1IntegralmembraneproteinDUF106,putative	2	2	2		1	2	2	2	10	10	10	29.658	259	259	0	14.532	2714800	5
		NESM_000667200.1hypotheticalprotein,conserved	NESM_000667200.1hypotheticalprotein,conserved	1	1	1		1	1	1	1	5.1	5.1	5.1	29.73	275	275	0	39.829	2714100	2
		NESM_000440500.1nuclearporecomplexprotein(NUP155),putative	NESM_000440500.1nuclearporecomplexprotein(NUP155),putative	4	4	4		1	4	4	4	3.7	3.7	3.7	141.91	1311	1311	0	26.883	2704300	8
		NESM_000177300.1hypotheticalprotein,conserved	NESM_000177300.1hypotheticalprotein,conserved	2	2	2		1	2	2	2	3.9	3.9	3.9	55.357	511	511	0	14.909	2692500	7
		NESM_000882100.1Alba,putative	NESM_000882100.1Alba,putative	3	3	3		1	3	3	3	20.3	20.3	20.3	22.784	207	207	0	17.443	2686900	6
		NESM_000592900.1cytochromec,putative;NESM_000592800.1cytochromec,putative	NESM_000592900.1cytochromec,putative;NESM_000592800.1cytochromec,putative	1;1	1;1	1;1	;	2	1	1	1	10.5	10.5	10.5	12.19	114	114;114	0	6.9811	2656300	3
		NESM_000738300.1hypotheticalprotein,conserved	NESM_000738300.1hypotheticalprotein,conserved	1	1	1		1	1	1	1	11	11	11	11.49	100	100	0	8.5107	2634000	4
		NESM_000404900.1pentamidineresistanceprotein1;NESM_000404800.1ABCtransporter,putative;NESM_000278200.1multidrugresistanceprotein,copy1-likeprotein;NESM_000813500.1ABCtransportertransmembraneregioncontainingprotein,putative;NESM_000461900.1pentamidineresistanceprotein1;NESM_000360700.1pentamidineresistanceprotein1	NESM_000404900.1pentamidineresistanceprotein1;NESM_000404800.1ABCtransporter,putative	5;3;1;1;1;1	5;3;1;1;1;1	5;3;1;1;1;1	;	6	5	5	5	3.6	3.6	3.6	187.48	1740	1740;255;181;521;740;1727	0	31.77	2615600	6
		NESM_000341800.140SribosomalproteinS9,putative	NESM_000341800.140SribosomalproteinS9,putative	2	2	2		1	2	2	2	11.6	11.6	11.6	22.231	190	190	0	14.383	2575500	8
		NESM_000691400.1hypotheticalprotein,conserved	NESM_000691400.1hypotheticalprotein,conserved	2	2	2		1	2	2	2	12.5	12.5	12.5	43.874	425	425	0	15.784	2566600	3
		NESM_000563100.1hypotheticalprotein,conserved	NESM_000563100.1hypotheticalprotein,conserved	1	1	1		1	1	1	1	0.9	0.9	0.9	93.015	867	867	0.0040161	6.2884	2528700	2
		NESM_000439800.1Proteinofunknownfunction(DUF2453),putative	NESM_000439800.1Proteinofunknownfunction(DUF2453),putative	2	2	2		1	2	2	2	7.1	7.1	7.1	39.788	365	365	0	25.14	2520700	8
		NESM_000446800.1Alpha/betahydrolasefamily,putative	NESM_000446800.1Alpha/betahydrolasefamily,putative	1	1	1		1	1	1	1	3.8	3.8	3.8	54.957	500	500	0	16.567	2518000	2
		NESM_000299100.1hypotheticalprotein,conserved	NESM_000299100.1hypotheticalprotein,conserved	3	3	3		1	3	3	3	10.8	10.8	10.8	46.166	437	437	0	23.353	2504900	4
		NESM_000733900.1hypotheticalprotein,conserved;NESM_000734000.1hypotheticalprotein,conserved	NESM_000733900.1hypotheticalprotein,conserved;NESM_000734000.1hypotheticalprotein,conserved	2;1	2;1	2;1	;	2	2	2	2	9.2	9.2	9.2	33.099	294	294;292	0	14.184	2485900	7
		NESM_000156800.1Proteinofunknownfunction(DUF2012),putative	NESM_000156800.1Proteinofunknownfunction(DUF2012),putative	2	2	2		1	2	2	2	14.8	14.8	14.8	25.548	230	230	0	11.286	2481100	3
		NESM_000132500.1NAD(P)-dependentsteroiddehydrogenaseprotein,putative	NESM_000132500.1NAD(P)-dependentsteroiddehydrogenaseprotein,putative	2	2	2		1	2	2	2	6.7	6.7	6.7	45.663	406	406	0	12.507	2470100	4
		NESM_000875700.15-oxoprolinase,putative	NESM_000875700.15-oxoprolinase,putative	5	5	5		1	5	5	5	3.9	3.9	3.9	143.98	1342	1342	0	29.437	2460000	8
		NESM_000590300.1VitaminB6photo-protectionandhomoeostasis,putative	NESM_000590300.1VitaminB6photo-protectionandhomoeostasis,putative	2	2	2		1	2	2	2	3.7	3.7	3.7	68.268	629	629	0	15.178	2434000	3
		NESM_000421500.1transmembraneprotein,putative	NESM_000421500.1transmembraneprotein,putative	3	3	3		1	3	3	3	14.2	14.2	14.2	28.691	261	261	0	22.007	2373900	5
		NESM_000533500.1chaperoninHSP60,mitochondrialprecursor;NESM_000533400.1chaperoninHSP60,mitochondrialprecursor	NESM_000533500.1chaperoninHSP60,mitochondrialprecursor;NESM_000533400.1chaperoninHSP60,mitochondrialprecursor	2;2	2;2	2;2	;	2	2	2	2	5.5	5.5	5.5	55.755	525	525;566	0	13.428	2372400	4
		NESM_000512200.1phosphatidylglycerolphosphatesynthase,mitochondrial,putative	NESM_000512200.1phosphatidylglycerolphosphatesynthase,mitochondrial,putative	2	2	2		1	2	2	2	2.8	2.8	2.8	73.981	681	681	0	14.85	2322200	6
		NESM_000610400.1Tetratricopeptiderepeat,putative	NESM_000610400.1Tetratricopeptiderepeat,putative	1	1	1		1	1	1	1	5.7	5.7	5.7	36.293	317	317	0	12.221	2277900	2
		NESM_000504300.1prefoldin-likeprotein	NESM_000504300.1prefoldin-likeprotein	2	2	2		1	2	2	2	14.9	14.9	14.9	21.942	194	194	0	14.487	2275000	6
		NESM_000533700.1dolichyl-P-Man:GDP-Man5GlcNAc2-PP-dolichylalpha-1,3-mannosyltransferase,putative	NESM_000533700.1dolichyl-P-Man:GDP-Man5GlcNAc2-PP-dolichylalpha-1,3-mannosyltransferase,putative	3	3	3		1	3	3	3	6.9	6.9	6.9	52.831	479	479	0	22.937	2266300	6
		NESM_000866100.1hypotheticalprotein	NESM_000866100.1hypotheticalprotein	1	1	1		1	1	1	1	4	4	4	37.059	328	328	0	6.9008	2246700	2
		NESM_000495100.1hypotheticalprotein	NESM_000495100.1hypotheticalprotein	2	2	2		1	2	2	2	32.5	32.5	32.5	12.282	117	117	0	15.103	2227900	3
		NESM_000510100.1PeptidasefamilyM20/M25/M40/Peptidasedimerisationdomaincontainingprotein,putative	NESM_000510100.1PeptidasefamilyM20/M25/M40/Peptidasedimerisationdomaincontainingprotein,putative	2	2	2		1	2	2	2	6	6	6	43.281	397	397	0	13.07	2201500	6
		NESM_000293800.1hypotheticalprotein,conserved	NESM_000293800.1hypotheticalprotein,conserved	1	1	1		1	1	1	1	5.2	5.2	5.2	31.953	290	290	0	7.7209	2187600	4
		NESM_000023000.1mitochondrialcarrierprotein,putative	NESM_000023000.1mitochondrialcarrierprotein,putative	2	2	2		1	2	2	2	5.9	5.9	5.9	36.025	338	338	0	13.344	2164900	4
		NESM_000164000.1peroxisomalmembraneprotein4,putative	NESM_000164000.1peroxisomalmembraneprotein4,putative	2	2	2		1	2	2	2	13.3	13.3	13.3	25.101	226	226	0	14.973	2149800	5
		NESM_000393400.1Phosphatetransport(Pho88),putative	NESM_000393400.1Phosphatetransport(Pho88),putative	2	2	2		1	2	2	2	12.2	12.2	12.2	21.114	189	189	0	13.943	2118300	6
		NESM_000708700.1VITfamily,putative	NESM_000708700.1VITfamily,putative	2	2	2		1	2	2	2	8	8	8	30.534	289	289	0	17.799	2116300	4
		NESM_000032200.1MajorFacilitatorSuperfamily,putative	NESM_000032200.1MajorFacilitatorSuperfamily,putative	2	2	2		1	2	2	2	4.1	4.1	4.1	58.027	534	534	0	11.568	2084900	3
		NESM_000443400.1glucosetransporter/membranetransporterD2,putative	NESM_000443400.1glucosetransporter/membranetransporterD2,putative	1	1	1		1	1	1	1	3.8	3.8	3.8	56.4	528	528	0	8.5181	2077500	4
		NESM_000324000.1hypotheticalprotein,conserved	NESM_000324000.1hypotheticalprotein,conserved	1	1	1		1	1	1	1	1.8	1.8	1.8	62.973	565	565	0	7.6164	2076200	3
		NESM_000308700.1SulfiteexporterTauE/SafE,putative	NESM_000308700.1SulfiteexporterTauE/SafE,putative	1	1	1		1	1	1	1	4.7	4.7	4.7	53.944	509	509	0	12.265	2070900	4
		NESM_000153300.1hypotheticalprotein,conserved	NESM_000153300.1hypotheticalprotein,conserved	2	2	2		1	2	2	2	11.7	11.7	11.7	21.364	196	196	0	12.54	2063800	7
		NESM_000497100.1hypotheticalprotein,conserved	NESM_000497100.1hypotheticalprotein,conserved	1	1	1		1	1	1	1	4.8	4.8	4.8	25.543	227	227	0	7.8921	2061200	5
		NESM_000020600.1Cytochromeb5-likeHeme/Steroidbindingdomaincontainingprotein,putative	NESM_000020600.1Cytochromeb5-likeHeme/Steroidbindingdomaincontainingprotein,putative	1	1	1		1	1	1	1	26.1	26.1	26.1	13.145	119	119	0.003992	6.237	2057000	1
		NESM_000054600.1GlucosidaseIIbetasubunit-like,putative	NESM_000054600.1GlucosidaseIIbetasubunit-like,putative	3	3	3		1	3	3	3	3.8	3.8	3.8	104.82	958	958	0	20.19	2035400	4
		NESM_000365000.1inositolphosphosphingolipidphospholipaseC-Like	NESM_000365000.1inositolphosphosphingolipidphospholipaseC-Like	3	3	3		1	3	3	3	6.9	6.9	6.9	69.402	635	635	0	24.084	2031700	7
		NESM_000704200.1hypotheticalprotein,conserved	NESM_000704200.1hypotheticalprotein,conserved	1	1	1		1	1	1	1	2.2	2.2	2.2	81.06	822	822	0	16.902	2012500	2
		NESM_000707100.1Acyltransferase,putative;NESM_000707200.1Acyltransferase,putative	NESM_000707100.1Acyltransferase,putative;NESM_000707200.1Acyltransferase,putative	2;1	2;1	2;1	;	2	2	2	2	6.8	6.8	6.8	34.798	307	307;306	0	13.67	2009200	3
		NESM_000485000.1ama1protein,putative	NESM_000485000.1ama1protein,putative	1	1	1		1	1	1	1	9.5	9.5	9.5	24.453	220	220	0	9.8005	2006500	3
		NESM_000392400.1smallGTP-bindingproteinRab18,putative	NESM_000392400.1smallGTP-bindingproteinRab18,putative	1	1	1		1	1	1	1	3.7	3.7	3.7	23.63	218	218	0.0074766	5.9242	1987500	2
		NESM_000509000.1expression-siteassociatedgene(ESAG3),putative;NESM_000423300.1expression-siteassociatedgene(ESAG3),putative	NESM_000509000.1expression-siteassociatedgene(ESAG3),putative	3;1	3;1	3;1		2	3	3	3	9.7	9.7	9.7	46.4	411	411;684	0	19.481	1959600	5
		NESM_000305400.1dyneinlightchain,flagellarouterarm,putative	NESM_000305400.1dyneinlightchain,flagellarouterarm,putative	3	3	3		1	3	3	3	27.5	27.5	27.5	10.587	91	91	0	21.367	1945700	4
		NESM_000263900.1PeptidasefamilyM20/M25/M40/Peptidasedimerisationdomaincontainingprotein,putative	NESM_000263900.1PeptidasefamilyM20/M25/M40/Peptidasedimerisationdomaincontainingprotein,putative	3	3	2		1	3	3	2	12.5	12.5	7.8	44.297	400	400	0	21.251	1928100	4
		NESM_000772700.1hypotheticalprotein,conserved	NESM_000772700.1hypotheticalprotein,conserved	2	2	2		1	2	2	2	3.2	3.2	3.2	90.889	870	870	0	22.368	1918200	9
		NESM_000748700.1hypotheticalprotein,conserved	NESM_000748700.1hypotheticalprotein,conserved	1	1	1		1	1	1	1	5.3	5.3	5.3	39.944	359	359	0	13.937	1882400	5
		NESM_000212000.1hypotheticalprotein,conserved	NESM_000212000.1hypotheticalprotein,conserved	3	3	3		1	3	3	3	3.9	3.9	3.9	113.07	1052	1052	0	20.096	1854900	6
		NESM_000127500.1Amastinsurfaceglycoprotein,putative	NESM_000127500.1Amastinsurfaceglycoprotein,putative	2	2	2		1	2	2	2	12.9	12.9	12.9	23.671	217	217	0	14.596	1847500	6
		NESM_000160700.1PeptidasefamilyM28,putative	NESM_000160700.1PeptidasefamilyM28,putative	2	2	2		1	2	2	2	7.2	7.2	7.2	58.992	554	554	0	15.309	1845100	4
		NESM_000068600.1hypotheticalprotein,conserved	NESM_000068600.1hypotheticalprotein,conserved	2	2	2		1	2	2	2	11.9	11.9	11.9	28.141	269	269	0	13.476	1836500	4
		NESM_000147100.1C-14sterolreductase,putative	NESM_000147100.1C-14sterolreductase,putative	1	1	1		1	1	1	1	3.4	3.4	3.4	48.448	439	439	0.0021142	6.6372	1832600	2
		NESM_000038600.1mitochondrialphosphatetransporter,putative	NESM_000038600.1mitochondrialphosphatetransporter,putative	3	1	1		1	3	1	1	10.5	4.8	4.8	34.103	313	313	0	7.4059	1814200	4
		NESM_000091900.1VitaminKepoxidereductasefamily,putative	NESM_000091900.1VitaminKepoxidereductasefamily,putative	1	1	1		1	1	1	1	7.8	7.8	7.8	16.764	153	153	0	6.8421	1782200	3
		NESM_000764600.1ABCtransporter,putative	NESM_000764600.1ABCtransporter,putative	2	2	2		1	2	2	2	3.8	3.8	3.8	86.589	773	773	0	13.232	1760500	2
		NESM_000904600.1NGG1interactingfactor3-likeprotein	NESM_000904600.1NGG1interactingfactor3-likeprotein	1	1	1		1	1	1	1	3.6	3.6	3.6	29.933	279	279	0	11.862	1758300	3
		NESM_000425300.1alanineaminotransferase	NESM_000425300.1alanineaminotransferase	1	1	1		1	1	1	1	3.4	3.4	3.4	54.033	497	497	0	7.3976	1750800	2
		NESM_000755000.1hypotheticalprotein,conserved	NESM_000755000.1hypotheticalprotein,conserved	1	1	1		1	1	1	1	6.4	6.4	6.4	20.039	172	172	0	6.7414	1740200	2
		NESM_000703700.1SAMdomain(Sterilealphamotif),putative	NESM_000703700.1SAMdomain(Sterilealphamotif),putative	4	4	4		1	4	4	4	3.7	3.7	3.7	134.21	1279	1279	0	25.133	1695500	3
		NESM_000299000.1hypotheticalprotein	NESM_000299000.1hypotheticalprotein	1	1	1		1	1	1	1	3.4	3.4	3.4	51.883	476	476	0	10.455	1685600	2
		NESM_000829400.1Translocon-associatedprotein(TRAP),alphasubunit,putative	NESM_000829400.1Translocon-associatedprotein(TRAP),alphasubunit,putative	1	1	1		1	1	1	1	7.3	7.3	7.3	32.072	301	301	0	11.693	1682300	3
		NESM_000212200.1hypotheticalprotein,conserved	NESM_000212200.1hypotheticalprotein,conserved	1	1	1		1	1	1	1	3.3	3.3	3.3	51.543	461	461	0	9.6624	1656400	3
		NESM_000428600.1hypotheticalprotein,conserved	NESM_000428600.1hypotheticalprotein,conserved	2	2	2		1	2	2	2	7.4	7.4	7.4	34.402	338	338	0	13.104	1647500	3
		NESM_000837000.1UDP-N-acetylglucosamine-dolichyl-phosphateN-acetylglucosaminephosphotransferase,putative	NESM_000837000.1UDP-N-acetylglucosamine-dolichyl-phosphateN-acetylglucosaminephosphotransferase,putative	1	1	1		1	1	1	1	4.1	4.1	4.1	50.502	466	466	0	6.9835	1640300	3
		NESM_000267700.1aspartatecarbamoyltransferase,putative	NESM_000267700.1aspartatecarbamoyltransferase,putative	3	3	3		1	3	3	3	9.8	9.8	9.8	35.184	327	327	0	19.131	1637400	3
		NESM_000237000.1hypotheticalprotein,conserved	NESM_000237000.1hypotheticalprotein,conserved	2	2	2		1	2	2	2	9.9	9.9	9.9	31.756	302	302	0	16.497	1623200	4
		NESM_000439700.1Transmembraneaminoacidtransporterprotein,putative	NESM_000439700.1Transmembraneaminoacidtransporterprotein,putative	1	1	1		1	1	1	1	2.9	2.9	2.9	51.419	478	478	0	6.849	1615100	4
		NESM_000085100.1nucleobase/nucleosidetransporter;NESM_000085000.1nucleobase/nucleosidetransporter	NESM_000085100.1nucleobase/nucleosidetransporter;NESM_000085000.1nucleobase/nucleosidetransporter	2;2	2;2	2;2	;	2	2	2	2	5	5	5	53.627	499	499;499	0	12.499	1610200	4
		NESM_000776300.1eukaryoticinitiationfactor5a,putative	NESM_000776300.1eukaryoticinitiationfactor5a,putative	1	1	1		1	1	1	1	18.1	18.1	18.1	17.862	166	166	0.0040568	6.3639	1587000	2
		NESM_000629700.160SribosomalproteinL36,putative;NESM_000349000.160SribosomalproteinL36,putative	NESM_000629700.160SribosomalproteinL36,putative;NESM_000349000.160SribosomalproteinL36,putative	1;1	1;1	1;1	;	2	1	1	1	13.3	13.3	13.3	11.908	105	105;105	0	7.4002	1564500	3
		NESM_000071900.1RyRandIP3RHomologyassociated,putative	NESM_000071900.1RyRandIP3RHomologyassociated,putative	1	1	1		1	1	1	1	5.3	5.3	5.3	41.681	376	376	0	6.8184	1557700	2
		NESM_000122200.1hypotheticalprotein,conserved	NESM_000122200.1hypotheticalprotein,conserved	2	2	2		1	2	2	2	13.9	13.9	13.9	38.238	353	353	0	17.127	1533200	4
		NESM_000175400.1AlcoholdehydrogenaseGroES-likedomaincontainingprotein,putative	NESM_000175400.1AlcoholdehydrogenaseGroES-likedomaincontainingprotein,putative	1	1	1		1	1	1	1	6	6	6	50.292	447	447	0.007619	6.0074	1522500	2
		NESM_000909900.1ATPasefamilyassociatedwithvariouscellularactivities(AAA)/AAAdomain(dynein-relatedsubfamily),putative	NESM_000909900.1ATPasefamilyassociatedwithvariouscellularactivities(AAA)/AAAdomain(dynein-relatedsubfamily),putative	2	2	2		1	2	2	2	3.8	3.8	3.8	73.936	678	678	0	12.448	1497700	5
		NESM_000233800.1hypotheticalprotein,conserved	NESM_000233800.1hypotheticalprotein,conserved	2	2	2		1	2	2	2	7.2	7.2	7.2	45.92	402	402	0	12.122	1495600	2
		NESM_000705400.160SribosomalproteinL13,putative;NESM_000705300.160SribosomalproteinL13,putative	NESM_000705400.160SribosomalproteinL13,putative;NESM_000705300.160SribosomalproteinL13,putative	1;1	1;1	1;1	;	2	1	1	1	6.8	6.8	6.8	24.664	220	220;220	0	6.8019	1480100	3
		NESM_000484800.1PLAC8family,putative	NESM_000484800.1PLAC8family,putative	1	1	1		1	1	1	1	5.4	5.4	5.4	18.712	166	166	0.0078431	6.1735	1478200	3
		NESM_000617500.1signalpeptidepeptidase,putative	NESM_000617500.1signalpeptidepeptidase,putative	2	2	2		1	2	2	2	7.1	7.1	7.1	36.812	340	340	0	12.781	1467000	5
		NESM_000924900.1inhibitorofcysteinepeptidase	NESM_000924900.1inhibitorofcysteinepeptidase	2	2	2		1	2	2	2	15	15	15	11.959	113	113	0	10.838	1464100	3
		NESM_000659000.1MORNrepeat-containingprotein1	NESM_000659000.1MORNrepeat-containingprotein1	1	1	1		1	1	1	1	6.7	6.7	6.7	40.836	358	358	0.003937	6.1953	1463900	4
		NESM_000341500.1hypotheticalprotein,conserved	NESM_000341500.1hypotheticalprotein,conserved	1	1	1		1	1	1	1	3.6	3.6	3.6	26.507	247	247	0.0021097	6.6269	1443600	3
		NESM_000164600.160SribosomalproteinL35,putative	NESM_000164600.160SribosomalproteinL35,putative	1	1	1		1	1	1	1	7.9	7.9	7.9	15.13	127	127	0	7.0213	1420300	5
		NESM_000148100.1shortchaindehydrogenase,putative	NESM_000148100.1shortchaindehydrogenase,putative	2	2	2		1	2	2	2	6.7	6.7	6.7	28.025	254	254	0	11.363	1419900	2
		NESM_000601000.1hypotheticalprotein,conserved	NESM_000601000.1hypotheticalprotein,conserved	1	1	1		1	1	1	1	3.7	3.7	3.7	39.96	381	381	0	6.7042	1413900	2
		NESM_000237700.1proteindisulfideisomerase	NESM_000237700.1proteindisulfideisomerase	2	2	2		1	2	2	2	15.8	15.8	15.8	14.904	133	133	0	29.115	1396200	5
		NESM_000025600.1Acyltransferase,putative	NESM_000025600.1Acyltransferase,putative	1	1	1		1	1	1	1	3.1	3.1	3.1	53.756	477	477	0	12.281	1390500	2
		NESM_000302300.1hypotheticalprotein,conserved	NESM_000302300.1hypotheticalprotein,conserved	2	2	2		1	2	2	2	6	6	6	41.924	365	365	0	13.891	1389300	2
		NESM_000456600.1Haemolysin-IIIrelated,putative	NESM_000456600.1Haemolysin-IIIrelated,putative	1	1	1		1	1	1	1	3	3	3	40.985	365	365	0.0077821	6.1457	1376600	3
		NESM_000517300.1succinyl-CoAsynthetasealphasubunit,putative;NESM_000517200.1succinyl-CoAsynthetasealphasubunit,putative	NESM_000517300.1succinyl-CoAsynthetasealphasubunit,putative;NESM_000517200.1succinyl-CoAsynthetasealphasubunit,putative	1;1	1;1	1;1	;	2	1	1	1	6.4	6.4	6.4	30.841	299	299;299	0	7.0445	1371300	4
		NESM_000862200.1phosphate-repressiblephosphatepermease	NESM_000862200.1phosphate-repressiblephosphatepermease	1	1	1		1	1	1	1	4.7	4.7	4.7	40.771	386	386	0	7.0987	1365600	3
		NESM_000170300.12-oxoisovaleratedehydrogenasebetasubunit,mitochondrialprecursor,putative	NESM_000170300.12-oxoisovaleratedehydrogenasebetasubunit,mitochondrialprecursor,putative	2	2	2		1	2	2	2	8	8	8	39.47	363	363	0	13.925	1363500	2
		NESM_000028900.1electrontransferflavoprotein-ubiquinoneoxidoreductase,putative	NESM_000028900.1electrontransferflavoprotein-ubiquinoneoxidoreductase,putative	2	2	2		1	2	2	2	4.3	4.3	4.3	62.639	576	576	0	14.305	1331000	4
		NESM_000408100.1hypotheticalprotein,conserved	NESM_000408100.1hypotheticalprotein,conserved	1	1	1		1	1	1	1	1	1	1	128.22	1225	1225	0	7.4494	1321000	3
		NESM_000826100.1cationtransporter,putative	NESM_000826100.1cationtransporter,putative	1	1	1		1	1	1	1	2.7	2.7	2.7	35.416	334	334	0.0078125	6.1535	1320500	2
		NESM_000124200.1hypotheticalprotein,conserved	NESM_000124200.1hypotheticalprotein,conserved	1	1	1		1	1	1	1	5.6	5.6	5.6	41.174	358	358	0.0077973	6.1535	1315200	3
		NESM_000468800.1amastin-likesurfaceprotein-likeprotein	NESM_000468800.1amastin-likesurfaceprotein-likeprotein	1	1	1		1	1	1	1	7	7	7	18.35	172	172	0	8.7062	1313600	2
		NESM_000858700.1adenylatekinase,putative	NESM_000858700.1adenylatekinase,putative	1	1	1		1	1	1	1	7.3	7.3	7.3	24.282	218	218	0	8.5684	1296500	2
		NESM_000892100.1hypotheticalprotein	NESM_000892100.1hypotheticalprotein	2	2	2		1	2	2	2	22.8	22.8	22.8	13.7	136	136	0	13.42	1288800	3
		NESM_000513200.1Uncharacterisedproteinfamily(UPF0172),putative	NESM_000513200.1Uncharacterisedproteinfamily(UPF0172),putative	3	3	3		1	3	3	3	14.3	14.3	14.3	26.167	245	245	0	20.086	1276000	2
		NESM_000422800.1Phosphoglyceratekinase,putative	NESM_000422800.1Phosphoglyceratekinase,putative	1	1	1		1	1	1	1	5.7	5.7	5.7	54.638	507	507	0.0041408	6.52	1266300	2
		NESM_000141600.1Emopamilbindingprotein,putative	NESM_000141600.1Emopamilbindingprotein,putative	2	2	2		1	2	2	2	12.8	12.8	12.8	22.643	203	203	0	18.954	1262900	2
		NESM_000088400.1Domainofunknownfunction(DUF1935),putative	NESM_000088400.1Domainofunknownfunction(DUF1935),putative	1	1	1		1	1	1	1	3.1	3.1	3.1	40.355	383	383	0	7.282	1261900	5
		NESM_000028000.160SribosomalproteinL7a,putative;NESM_000027900.160SribosomalproteinL7a,putative	NESM_000028000.160SribosomalproteinL7a,putative;NESM_000027900.160SribosomalproteinL7a,putative	2;2	2;2	2;2	;	2	2	2	2	8	8	8	29.567	264	264;264	0	11.686	1258300	0
		NESM_000535000.1transmembraneemp24domain-containingprotein	NESM_000535000.1transmembraneemp24domain-containingprotein	1	1	1		1	1	1	1	5.6	5.6	5.6	30.027	266	266	0.0021186	6.6407	1253700	2
		NESM_000487300.1oligosaccharyltransferasesubunit,putative;NESM_000487200.1oligosaccharyltransferasesubunit,putative	NESM_000487300.1oligosaccharyltransferasesubunit,putative;NESM_000487200.1oligosaccharyltransferasesubunit,putative	1;1	1;1	1;1	;	2	1	1	1	2.5	2.5	2.5	82.932	752	752;820	0	8.9493	1249200	4
		NESM_000381700.1pyruvatedehydrogenaseE1componentalphasubunit,putative	NESM_000381700.1pyruvatedehydrogenaseE1componentalphasubunit,putative	1	1	1		1	1	1	1	2.4	2.4	2.4	42.51	378	378	0.0021231	6.6569	1240900	4
		NESM_000218800.1hypotheticalprotein,conserved	NESM_000218800.1hypotheticalprotein,conserved	2	2	2		1	2	2	2	2.3	2.3	2.3	119.3	1061	1061	0	13.709	1224800	3
		NESM_000753600.1Plasma-membranecholinetransporter,putative	NESM_000753600.1Plasma-membranecholinetransporter,putative	1	1	1		1	1	1	1	2	2	2	63.829	596	596	0	8.0504	1222600	4
		NESM_000367700.1hypotheticalprotein	NESM_000367700.1hypotheticalprotein	1	1	1		1	1	1	1	4.3	4.3	4.3	32.946	299	299	0	8.9719	1209900	3
		NESM_000189200.1phospholipaseA1,putative	NESM_000189200.1phospholipaseA1,putative	2	2	2		1	2	2	2	5.5	5.5	5.5	49.709	453	453	0	14.379	1203200	2
		NESM_000017300.14-coumarate:coaligase-likeprotein	NESM_000017300.14-coumarate:coaligase-likeprotein	2	2	2		1	2	2	2	4.3	4.3	4.3	71.184	657	657	0	12.121	1196500	1
		NESM_000699400.1SNAREdomaincontainingprotein,putative	NESM_000699400.1SNAREdomaincontainingprotein,putative	1	1	1		1	1	1	1	10.3	10.3	10.3	11.173	97	97	0	6.9641	1192400	3
		NESM_000637000.1UncharacterisedACR,YagEfamilyCOG1723,putative	NESM_000637000.1UncharacterisedACR,YagEfamilyCOG1723,putative	2	2	2		1	2	2	2	3.9	3.9	3.9	64.37	594	594	0	12.867	1191700	4
		NESM_000658600.1serine/threoninephosphatase,putative	NESM_000658600.1serine/threoninephosphatase,putative	3	3	3		1	3	3	3	9.3	9.3	9.3	42.003	386	386	0	20.432	1184800	4
		NESM_000056500.1KHdomain/Domainofunknownfunction(DUF1771)/Smrdomaincontainingprotein,putative	NESM_000056500.1KHdomain/Domainofunknownfunction(DUF1771)/Smrdomaincontainingprotein,putative	1	1	1		1	1	1	1	6.5	6.5	6.5	32.234	310	310	0.0075901	5.9834	1177200	2
		NESM_000578700.1ribosomalproteinS7,putative	NESM_000578700.1ribosomalproteinS7,putative	3	3	3		1	3	3	3	14.4	14.4	14.4	23.916	201	201	0	17.033	1162500	4
		NESM_000053300.1hypotheticalprotein,conserved	NESM_000053300.1hypotheticalprotein,conserved	1	1	1		1	1	1	1	4.1	4.1	4.1	43.575	411	411	0	7.1442	1161900	3
		NESM_000550300.1histoneH3;NESM_000549200.1histoneH3;NESM_000549000.1histoneH3;NESM_000268100.1histoneH3	NESM_000550300.1histoneH3;NESM_000549200.1histoneH3;NESM_000549000.1histoneH3;NESM_000268100.1histoneH3	1;1;1;1	1;1;1;1	1;1;1;1	;;;	4	1	1	1	6.2	6.2	6.2	14.643	130	130;130;130;130	0.0041068	6.434	1154800	4
		NESM_000079800.1Serineincorporator(Serinc),putative	NESM_000079800.1Serineincorporator(Serinc),putative	1	1	1		1	1	1	1	3.6	3.6	3.6	46.081	416	416	0	12.465	1144000	2
		NESM_000853100.1ubiquitin-conjugatingenzymeE2,putative	NESM_000853100.1ubiquitin-conjugatingenzymeE2,putative	2	2	2		1	2	2	2	10.8	10.8	10.8	20.245	186	186	0	11.614	1142100	2
		NESM_000536600.1glucokinase;NESM_000536500.1glucokinase	NESM_000536600.1glucokinase;NESM_000536500.1glucokinase	1;1	1;1	1;1	;	2	1	1	1	2.7	2.7	2.7	44.049	407	407;411	0	7.0633	1124000	0
		NESM_000942300.140SribosomalproteinS11,putative	NESM_000942300.140SribosomalproteinS11,putative	1	1	1		1	1	1	1	4	4	4	19.991	173	173	0.0092764	5.8748	1119400	2
		NESM_000675200.1phosphatetransporter,putative	NESM_000675200.1phosphatetransporter,putative	1	1	1		1	1	1	1	2.3	2.3	2.3	73.118	700	700	0	7.4547	1107600	0
		NESM_000029500.1vacuolar-typeCa2+-ATPase,putative	NESM_000029500.1vacuolar-typeCa2+-ATPase,putative	4	1	1		1	4	1	1	4.7	1	1	123.32	1114	1114	0	7.4583	1106900	3
		NESM_000245000.1hypotheticalprotein	NESM_000245000.1hypotheticalprotein	2	2	2		1	2	2	2	17.2	17.2	17.2	13.438	128	128	0	11.846	1082300	5
		NESM_000791900.1succinyl-CoAligase[GDP-forming]beta-chain,putative	NESM_000791900.1succinyl-CoAligase[GDP-forming]beta-chain,putative	1	1	1		1	1	1	1	2.4	2.4	2.4	44.068	413	413	0.0092937	5.8888	1079600	2
		NESM_000282200.1ABC1family,putative	NESM_000282200.1ABC1family,putative	1	1	1		1	1	1	1	2.5	2.5	2.5	59.46	528	528	0	7.2009	1058700	2
		NESM_000387400.1hypotheticalprotein,conserved	NESM_000387400.1hypotheticalprotein,conserved	1	1	1		1	1	1	1	1.1	1.1	1.1	113.6	1090	1090	0	7.3956	1048100	4
		NESM_000058600.1hypotheticalprotein,conserved;NESM_000058500.1hypotheticalprotein,conserved	NESM_000058600.1hypotheticalprotein,conserved;NESM_000058500.1hypotheticalprotein,conserved	1;1	1;1	1;1	;	2	1	1	1	1.5	1.5	1.5	105.17	1005	1005;1015	0.0077071	6.0471	1045100	4
		NESM_000239100.1Peptidyl-tRNAhydrolasePTH2,putative	NESM_000239100.1Peptidyl-tRNAhydrolasePTH2,putative	1	1	1		1	1	1	1	4.9	4.9	4.9	23.843	226	226	0	6.8142	1021300	2
		NESM_000689300.1NADH-cytochromeb5reductase,putative	NESM_000689300.1NADH-cytochromeb5reductase,putative	2	2	2		1	2	2	2	8.7	8.7	8.7	32.23	289	289	0	14.466	996530	4
		NESM_000786400.1Semialdehydedehydrogenase,NADbindingdomain/NADH(P)-binding/3-betahydroxysteroiddehydrogenase/isomerasefamily,putative	NESM_000786400.1Semialdehydedehydrogenase,NADbindingdomain/NADH(P)-binding/3-betahydroxysteroiddehydrogenase/isomerasefamily,putative	1	1	1		1	1	1	1	3.3	3.3	3.3	54.153	480	480	0	10.808	977510	1
		NESM_000258600.1endomembraneprotein,putative	NESM_000258600.1endomembraneprotein,putative	1	1	1		1	1	1	1	2	2	2	66.118	591	591	0	8.7139	977300	3
		NESM_000644300.1D-3-phosphoglyceratedehydrogenase-likeprotein	NESM_000644300.1D-3-phosphoglyceratedehydrogenase-likeprotein	2	2	2		1	2	2	2	7.4	7.4	7.4	43.749	408	408	0	17.057	963450	3
		NESM_000799800.1ferrochelatase-likeprotein	NESM_000799800.1ferrochelatase-likeprotein	1	1	1		1	1	1	1	2.9	2.9	2.9	42.217	385	385	0	7.4464	957670	2
		NESM_000832600.160SribosomalproteinL10a,putative	NESM_000832600.160SribosomalproteinL10a,putative	2	2	2		1	2	2	2	13.6	13.6	13.6	24.509	214	214	0	12.207	953780	4
		NESM_000452700.1hypotheticalprotein,conserved	NESM_000452700.1hypotheticalprotein,conserved	2	2	2		1	2	2	2	7.9	7.9	7.9	30.311	278	278	0	10.66	950580	1
		NESM_000332900.1hypotheticalprotein,conserved	NESM_000332900.1hypotheticalprotein,conserved	1	1	1		1	1	1	1	1.4	1.4	1.4	88.81	838	838	0	7.165	948660	2
		NESM_000587500.1adenylatekinase,putative	NESM_000587500.1adenylatekinase,putative	1	1	1		1	1	1	1	4.3	4.3	4.3	35.058	322	322	0.0020877	6.6012	938640	2
		NESM_000548000.1hypotheticalprotein,conserved	NESM_000548000.1hypotheticalprotein,conserved	1	1	1		1	1	1	1	7.9	7.9	7.9	18.909	177	177	0	9.1549	922640	0
		NESM_000573500.1alanyl-tRNAsynthetase,putative	NESM_000573500.1alanyl-tRNAsynthetase,putative	1	1	1		1	1	1	1	1.6	1.6	1.6	105.67	962	962	0	7.7	900440	2
		NESM_000432400.1Sugar(andother)transporter/MajorFacilitatorSuperfamily,putative	NESM_000432400.1Sugar(andother)transporter/MajorFacilitatorSuperfamily,putative	1	1	1		1	1	1	1	3.6	3.6	3.6	34.44	329	329	0.0039683	6.2074	892550	3
		NESM_000668500.1aldehydedehydrogenase,putative	NESM_000668500.1aldehydedehydrogenase,putative	1	1	1		1	1	1	1	1.7	1.7	1.7	63.525	581	581	0	6.9273	884550	4
		NESM_000388600.1SolubleNSFattachmentprotein,SNAP,putative	NESM_000388600.1SolubleNSFattachmentprotein,SNAP,putative	2	2	2		1	2	2	2	8.6	8.6	8.6	32.463	291	291	0	13.425	877990	2
		NESM_000554100.1SelenoproteinT,putative	NESM_000554100.1SelenoproteinT,putative	1	1	1		1	1	1	1	3.3	3.3	3.3	39.014	362	362	0	6.8618	874640	3
		NESM_000765000.1Sugar(andother)transporter/MajorFacilitatorSuperfamily,putative	NESM_000765000.1Sugar(andother)transporter/MajorFacilitatorSuperfamily,putative	1	1	1		1	1	1	1	1.9	1.9	1.9	66.336	626	626	0	7.2578	852280	4
		NESM_000148000.1shortchaindehydrogenase,putative	NESM_000148000.1shortchaindehydrogenase,putative	1	1	1		1	1	1	1	4.3	4.3	4.3	24.742	233	233	0.0041494	6.5297	849030	5
		NESM_000216500.1hypotheticalprotein,conserved	NESM_000216500.1hypotheticalprotein,conserved	1	1	1		1	1	1	1	1.2	1.2	1.2	96.75	893	893	0	7.2428	842550	4
		NESM_000498500.1engulfmentandcellmotilitydomain2,putative	NESM_000498500.1engulfmentandcellmotilitydomain2,putative	1	1	1		1	1	1	1	2.7	2.7	2.7	44.125	415	415	0	7.4224	839750	3
		NESM_000774400.1hypotheticalprotein,conserved	NESM_000774400.1hypotheticalprotein,conserved	1	1	1		1	1	1	1	5.6	5.6	5.6	33.105	320	320	0	6.8746	837640	0
		NESM_000285800.1hypotheticalprotein,conserved	NESM_000285800.1hypotheticalprotein,conserved	1	1	1		1	1	1	1	5.2	5.2	5.2	30.268	269	269	0	7.4002	835930	3
		NESM_000475400.1malicenzyme,putative	NESM_000475400.1malicenzyme,putative	1	1	1		1	1	1	1	4	4	4	62.812	572	572	0	11.798	833590	1
		NESM_000118800.1ferricreductasetransmembraneprotein-likeprotein	NESM_000118800.1ferricreductasetransmembraneprotein-likeprotein	1	1	1		1	1	1	1	6.4	6.4	6.4	25.39	235	235	0.0020964	6.6235	819220	1
		NESM_000832700.1transcriptionfactorbtf3,putative	NESM_000832700.1transcriptionfactorbtf3,putative	1	1	1		1	1	1	1	15.5	15.5	15.5	11.667	103	103	0.007533	5.942	804600	2
		NESM_000659500.1calmodulin-relatedprotein,putative	NESM_000659500.1calmodulin-relatedprotein,putative	1	1	1		1	1	1	1	1.5	1.5	1.5	80.145	726	726	0.007767	6.1438	798110	2
		NESM_000448600.140SribosomalproteinS5;NESM_000448500.140SribosomalproteinS5	NESM_000448600.140SribosomalproteinS5;NESM_000448500.140SribosomalproteinS5	2;2	2;2	2;2	;	2	2	2	2	12.6	12.6	12.6	21.313	190	190;190	0	12.566	796280	2
		NESM_000324500.11-acyl-sn-glycerol-3-phosphateacyltransferase-likeprotein,putative	NESM_000324500.11-acyl-sn-glycerol-3-phosphateacyltransferase-likeprotein,putative	1	1	1		1	1	1	1	4.3	4.3	4.3	31.521	282	282	0	7.2131	793720	2
		NESM_000930400.1Proteinofunknownfunction(DUF1620),putative	NESM_000930400.1Proteinofunknownfunction(DUF1620),putative	2	2	2		1	2	2	2	5.1	5.1	5.1	86.362	818	818	0	12.076	788580	1
		NESM_000307100.1ATP-dependentRNAhelicase,putative	NESM_000307100.1ATP-dependentRNAhelicase,putative	2	2	2		1	2	2	2	3.7	3.7	3.7	68.714	641	641	0	11.32	784600	2
		NESM_000508900.1hypotheticalprotein	NESM_000508900.1hypotheticalprotein	2	1	1		1	2	1	1	10.9	4.1	4.1	29.479	267	267	0	6.7167	773300	2
		NESM_000767600.1Proteinofunknownfunction(DUF2871),putative	NESM_000767600.1Proteinofunknownfunction(DUF2871),putative	1	1	1		1	1	1	1	6.6	6.6	6.6	16.971	151	151	0.0040486	6.3602	765650	3
		NESM_000276700.1DNA/RNAnon-specificendonuclease-likeprotein	NESM_000276700.1DNA/RNAnon-specificendonuclease-likeprotein	1	1	1		1	1	1	1	1.4	1.4	1.4	78.674	720	720	0.0077519	6.1274	757800	0
		NESM_000819300.1Nucleosidetransporter,putative	NESM_000819300.1Nucleosidetransporter,putative	1	1	1		1	1	1	1	3.7	3.7	3.7	52.898	485	485	0	11.365	757020	1
		NESM_000339200.140SribosomalproteinS10,putative;NESM_000339100.140SribosomalproteinS10,putative	NESM_000339200.140SribosomalproteinS10,putative;NESM_000339100.140SribosomalproteinS10,putative	1;1	1;1	1;1	;	2	1	1	1	5.3	5.3	5.3	18.788	169	169;169	0.0076336	6.0164	742730	2
		NESM_000871000.1LETM1-likeprotein,putative	NESM_000871000.1LETM1-likeprotein,putative	1	1	1		1	1	1	1	4.3	4.3	4.3	46.213	395	395	0	8.4276	693550	3
		NESM_000497300.1electontransportproteinSCO1/SCO2,putative	NESM_000497300.1electontransportproteinSCO1/SCO2,putative	1	1	1		1	1	1	1	4.7	4.7	4.7	47.243	422	422	0	8.5905	677430	1
		NESM_000278100.1Proteinofunknownfunction(DUF3184),putative	NESM_000278100.1Proteinofunknownfunction(DUF3184),putative	1	1	1		1	1	1	1	1.6	1.6	1.6	112.86	1048	1048	0.0078585	6.1757	677410	1
		NESM_000907000.1aminoacidpermease-likeprotein;NESM_000907100.1aminoacidpermease-likeprotein	NESM_000907000.1aminoacidpermease-likeprotein;NESM_000907100.1aminoacidpermease-likeprotein	1;1	1;1	1;1	;	2	1	1	1	1.6	1.6	1.6	53.11	488	488;496	0.004	6.2473	669490	3
		NESM_000325300.1cop-coatedvesiclemembraneproteinp24precursor,putative	NESM_000325300.1cop-coatedvesiclemembraneproteinp24precursor,putative	1	1	1		1	1	1	1	4.4	4.4	4.4	24.895	226	226	0	6.9915	666020	2
		NESM_000364900.1hypotheticalprotein	NESM_000364900.1hypotheticalprotein	1	1	1		1	1	1	1	1.9	1.9	1.9	99.864	930	930	0.0039448	6.1956	654320	1
		NESM_000817300.1trypanothionereductase	NESM_000817300.1trypanothionereductase	1	1	1		1	1	1	1	3.1	3.1	3.1	52.518	491	491	0.0021277	6.6733	650630	1
		NESM_000437700.12,3-bisphosphoglycerate-independentphosphoglyceratemutase	NESM_000437700.12,3-bisphosphoglycerate-independentphosphoglyceratemutase	1	1	1		1	1	1	1	2.7	2.7	2.7	60.673	553	553	0.0075472	5.9457	642910	0
		NESM_000759600.1lathosteroloxidase-likeprotein	NESM_000759600.1lathosteroloxidase-likeprotein	1	1	1		1	1	1	1	4	4	4	35.283	302	302	0.0074488	5.9041	625640	1
		NESM_000210800.1carboxypeptidase,putative	NESM_000210800.1carboxypeptidase,putative	2	2	2		1	2	2	2	4.4	4.4	4.4	57.615	505	505	0	12.067	624150	2
		NESM_000280000.1hypotheticalprotein,conserved	NESM_000280000.1hypotheticalprotein,conserved	1	1	1		1	1	1	1	0.5	0.5	0.5	208.45	1980	1980	0.0040404	6.3506	612940	0
		NESM_000263000.1TerDdomaincontainingprotein,putative	NESM_000263000.1TerDdomaincontainingprotein,putative	1	1	1		1	1	1	1	1.2	1.2	1.2	103.13	934	934	0	7.4507	600850	2
		NESM_000213300.1succinyl-coA:3-ketoacid-coenzymeAtransferase,mitochondrialprecursor,putative;NESM_000213200.1succinyl-coA:3-ketoacid-coenzymeAtransferase,mitochondrialprecursor,putative	NESM_000213300.1succinyl-coA:3-ketoacid-coenzymeAtransferase,mitochondrialprecursor,putative;NESM_000213200.1succinyl-coA:3-ketoacid-coenzymeAtransferase,mitochondrialprecursor,putative	1;1	1;1	1;1	;	2	1	1	1	3.5	3.5	3.5	52.37	489	489;489	0.0076775	6.0446	598310	1
		NESM_000107900.1oxidoreductase,putative	NESM_000107900.1oxidoreductase,putative	1	1	1		1	1	1	1	4.1	4.1	4.1	57.967	543	543	0	9.931	593620	2
		NESM_000839000.1ubiquitinproteinligase,putative	NESM_000839000.1ubiquitinproteinligase,putative	1	1	1		1	1	1	1	0.5	0.5	0.5	277.53	2623	2623	0.0092251	5.8291	592720	1
		NESM_000524300.1calpainfamilycysteineprotease-likeprotein	NESM_000524300.1calpainfamilycysteineprotease-likeprotein	1	1	1		1	1	1	1	1.3	1.3	1.3	79.705	706	706	0.0091743	5.8257	574970	2
		NESM_000607500.1DnaJdomaincontainingprotein,putative	NESM_000607500.1DnaJdomaincontainingprotein,putative	1	1	1		1	1	1	1	3.7	3.7	3.7	35.955	323	323	0.0040816	6.3845	563300	1
		NESM_000856500.1hypotheticalprotein,conserved	NESM_000856500.1hypotheticalprotein,conserved	1	1	1		1	1	1	1	3.3	3.3	3.3	63.056	577	577	0.0040323	6.3043	560920	1
		NESM_000712100.1Surfaceantigen,putative	NESM_000712100.1Surfaceantigen,putative	1	1	1		1	1	1	1	2.3	2.3	2.3	52.185	473	473	0.004065	6.3668	559780	1
		NESM_000673100.1hypotheticalprotein,conserved	NESM_000673100.1hypotheticalprotein,conserved	1	1	1		1	1	1	1	2.1	2.1	2.1	42.538	388	388	0.0091075	5.8095	557650	2
		NESM_000078200.1long-chain-fatty-acid-CoAligase,putative;NESM_000078100.1long-chain-fatty-acid-CoAligase,putative	NESM_000078200.1long-chain-fatty-acid-CoAligase,putative;NESM_000078100.1long-chain-fatty-acid-CoAligase,putative	1;1	1;1	1;1	;	2	1	1	1	3.4	3.4	3.4	70.785	656	656;656	0	8.409	540430	1
		NESM_000359000.1GPItransamidasecomponentGAA1,putative	NESM_000359000.1GPItransamidasecomponentGAA1,putative	1	1	1		1	1	1	1	2.6	2.6	2.6	50.501	460	460	0	6.8719	535050	0
		NESM_000805100.1PLAC8family,putative	NESM_000805100.1PLAC8family,putative	2	1	1		1	2	1	1	17.3	8	8	17.728	162	162	0.0091408	5.82	521050	0
		NESM_000802600.1lipophosphoglycanbiosyntheticprotein(lpg2)	NESM_000802600.1lipophosphoglycanbiosyntheticprotein(lpg2)	1	1	1		1	1	1	1	5.9	5.9	5.9	36.687	339	339	0	7.0514	509460	1
		NESM_000671000.1valyl-tRNAsynthetase,putative	NESM_000671000.1valyl-tRNAsynthetase,putative	1	1	1		1	1	1	1	1.1	1.1	1.1	109.5	968	968	0.004008	6.2553	507670	3
		NESM_000812400.1phenylalanine-4-hydroxylase,putative	NESM_000812400.1phenylalanine-4-hydroxylase,putative	1	1	1		1	1	1	1	5.3	5.3	5.3	51.292	456	456	0	8.4465	505310	2
		NESM_000547300.1Ras-relatedproteinRabX1,putative;NESM_000308200.1Ras-relatedproteinRab4,putative	NESM_000547300.1Ras-relatedproteinRabX1,putative;NESM_000308200.1Ras-relatedproteinRab4,putative	2;1	1;0	1;0	;	2	2	1	1	10.2	5.1	5.1	24.378	216	216;203	0.0075758	5.9834	501940	1
		NESM_000034000.1Mitochondrialcarrierprotein,putative	NESM_000034000.1Mitochondrialcarrierprotein,putative	1	1	1		1	1	1	1	5.7	5.7	5.7	36.337	351	351	0	7.1201	496110	1
		NESM_000636700.1leucyl-tRNAsynthetase,putative	NESM_000636700.1leucyl-tRNAsynthetase,putative	2	2	2		1	2	2	2	2.5	2.5	2.5	121.25	1077	1077	0	12.89	491170	3
		NESM_000047900.1amastin	NESM_000047900.1amastin	1	1	1		1	1	1	1	8.7	8.7	8.7	21.378	196	196	0	6.9862	484530	1
		NESM_000404500.1actin	NESM_000404500.1actin	1	1	1		1	1	1	1	3.5	3.5	3.5	42.146	376	376	0	6.7864	480100	2
		NESM_000323100.1ironsuperoxidedismutase,putative	NESM_000323100.1ironsuperoxidedismutase,putative	2	1	1		1	2	1	1	14.9	8.2	8.2	23.337	208	208	0	6.8907	473790	1
		NESM_000579600.1hypotheticalprotein,conserved	NESM_000579600.1hypotheticalprotein,conserved	1	1	1		1	1	1	1	5.6	5.6	5.6	24.026	214	214	0	8.5923	469890	1
		NESM_000544600.1carboxypeptidase,putative	NESM_000544600.1carboxypeptidase,putative	1	1	1		1	1	1	1	2.6	2.6	2.6	57.2	503	503	0	8.0342	457750	1
		NESM_000565500.1sterolC-24reductase,putative	NESM_000565500.1sterolC-24reductase,putative	1	1	1		1	1	1	1	3.2	3.2	3.2	58.044	498	498	0.0092593	5.8594	442910	1
		NESM_000217700.1hypotheticalprotein,conserved	NESM_000217700.1hypotheticalprotein,conserved	1	1	1		1	1	1	1	1.6	1.6	1.6	111.68	1034	1034	0	7.4635	440130	0
		NESM_000274400.1d-xylulosereductase,putative	NESM_000274400.1d-xylulosereductase,putative	2	1	1		1	2	1	1	5.1	2.5	2.5	38.052	355	355	0.0039841	6.2093	420600	1
		NESM_000765700.1Peroxisomalmembraneprotein(Pex16),putative	NESM_000765700.1Peroxisomalmembraneprotein(Pex16),putative	1	1	1		1	1	1	1	2.5	2.5	2.5	58.751	550	550	0.0040733	6.3713	403200	1
		NESM_000076600.1CDP-diacylglycerol--inositol3-phosphatidyltransferase	NESM_000076600.1CDP-diacylglycerol--inositol3-phosphatidyltransferase	1	1	1		1	1	1	1	5.6	5.6	5.6	25.749	233	233	0.0091912	5.8262	403050	1
		NESM_000469500.1glutamamylcarboxypeptidase,putative	NESM_000469500.1glutamamylcarboxypeptidase,putative	2	2	2		1	2	2	2	5.5	5.5	5.5	43.555	400	400	0	11.109	401400	1
		NESM_000611000.1Arginosuccinatesynthase,putative	NESM_000611000.1Arginosuccinatesynthase,putative	1	1	1		1	1	1	1	3.9	3.9	3.9	45.695	414	414	0	6.9737	397560	0
		NESM_000487600.1ubiquitin-activatingenzymeE1,putative	NESM_000487600.1ubiquitin-activatingenzymeE1,putative	1	1	1		1	1	1	1	1.1	1.1	1.1	125.53	1145	1145	0.0039526	6.1959	384260	0
		NESM_000197800.1Rab5-interactingprotein(Rab5ip),putative	NESM_000197800.1Rab5-interactingprotein(Rab5ip),putative	1	1	1		1	1	1	1	8.4	8.4	8.4	11.476	107	107	0.0021053	6.6256	380310	2
		NESM_000497500.1microtubule-associatedprotein,putative	NESM_000497500.1microtubule-associatedprotein,putative	1	1	1		1	1	1	1	0.5	0.5	0.5	293.17	2641	2641	0	6.9778	377450	2
		NESM_000397200.1AlphaherpesvirusglycoproteinE/WntandFGFinhibitoryregulator,putative	NESM_000397200.1AlphaherpesvirusglycoproteinE/WntandFGFinhibitoryregulator,putative	1	1	1		1	1	1	1	7.4	7.4	7.4	29.823	283	283	0.0076046	5.9949	374240	1
		NESM_000716900.1transporter,putative	NESM_000716900.1transporter,putative	1	1	1		1	1	1	1	3.7	3.7	3.7	56.093	515	515	0.0076628	6.0419	373640	1
		NESM_000036600.1SacIhomologydomaincontainingprotein,putative	NESM_000036600.1SacIhomologydomaincontainingprotein,putative	1	1	1		1	1	1	1	1.3	1.3	1.3	109.31	1017	1017	0.0091575	5.8217	370260	1
		NESM_000191700.1ChlamydiaCHLPSprotein(DUF818),putative	NESM_000191700.1ChlamydiaCHLPSprotein(DUF818),putative	1	1	1		1	1	1	1	2.2	2.2	2.2	44.076	400	400	0.0078278	6.1594	365090	2
		NESM_000460300.1Nitroreductasefamily,putative;NESM_000460400.1Nitroreductasefamily,putative	NESM_000460300.1Nitroreductasefamily,putative;NESM_000460400.1Nitroreductasefamily,putative	1;1	1;1	1;1	;	2	1	1	1	5.4	5.4	5.4	22.207	203	203;237	0.0075188	5.9381	363380	2
		NESM_000871300.1cholinedehydrogenase,likeprotein	NESM_000871300.1cholinedehydrogenase,likeprotein	1	1	1		1	1	1	1	2.4	2.4	2.4	58.482	542	542	0.0021008	6.624	360880	2
		NESM_000543100.1hypotheticalprotein,conserved	NESM_000543100.1hypotheticalprotein,conserved	1	1	1		1	1	1	1	5.8	5.8	5.8	19.84	190	190	0.0039761	6.2089	351770	2
		NESM_000340700.1shortchain3-hydroxyacyl-CoAdehydrogenase,putative	NESM_000340700.1shortchain3-hydroxyacyl-CoAdehydrogenase,putative	1	1	1		1	1	1	1	3.3	3.3	3.3	32.835	304	304	0.0041152	6.4348	348470	1
		NESM_000403300.1cytochromecoxidaseassemblyfactor,putative	NESM_000403300.1cytochromecoxidaseassemblyfactor,putative	1	1	1		1	1	1	1	3.9	3.9	3.9	31.536	283	283	0.0091241	5.8128	344530	1
		NESM_000814000.1sre-2/carboxylatecarrier-likeprotein	NESM_000814000.1sre-2/carboxylatecarrier-likeprotein	1	1	1		1	1	1	1	2.9	2.9	2.9	36.936	342	342	0	6.8854	341750	1
		NESM_000874200.140SribosomalproteinS6,putative	NESM_000874200.140SribosomalproteinS6,putative	1	1	1		1	1	1	1	4.8	4.8	4.8	28.289	249	249	0.0074906	5.9267	330850	1
		NESM_000851200.1mitochondrialcarrierprotein,putative	NESM_000851200.1mitochondrialcarrierprotein,putative	2	2	2		1	2	2	2	7.5	7.5	7.5	35.296	321	321	0	13.1	328400	3
		NESM_000299400.1hypotheticalprotein,conserved	NESM_000299400.1hypotheticalprotein,conserved	1	1	1		1	1	1	1	4.6	4.6	4.6	30.722	281	281	0.0020921	6.6042	319140	1
		NESM_000532400.1nucleosidetransporter1,putative	NESM_000532400.1nucleosidetransporter1,putative	1	1	1		1	1	1	1	2.4	2.4	2.4	54.557	500	500	0.0039604	6.2	314980	0
		NESM_000420700.1leucine-richrepeat-containingprotein	NESM_000420700.1leucine-richrepeat-containingprotein	1	1	1		1	1	1	1	4.3	4.3	4.3	28.317	256	256	0.0041237	6.4864	306330	0
		NESM_000860000.1emp24/gp25L/p24family/GOLD,putative	NESM_000860000.1emp24/gp25L/p24family/GOLD,putative	1	1	1		1	1	1	1	3.2	3.2	3.2	38.088	345	345	0	6.9152	302240	1
		NESM_000389600.1hypotheticalprotein,conserved	NESM_000389600.1hypotheticalprotein,conserved	1	1	1		1	1	1	1	4	4	4	22.284	199	199	0.0075047	5.9347	296120	2
		NESM_000772300.1DNAj-likeprotein	NESM_000772300.1DNAj-likeprotein	2	2	2		1	2	2	2	4.3	4.3	4.3	43.92	396	396	0	11.209	277070	2
		NESM_000788700.1Proteinofunknownfunction(DUF423),putative	NESM_000788700.1Proteinofunknownfunction(DUF423),putative	1	1	1		1	1	1	1	7.4	7.4	7.4	14.075	136	136	0	8.0152	276410	0
		NESM_000930700.1dyneinheavychain,putative	NESM_000930700.1dyneinheavychain,putative	1	1	1		1	1	1	1	0.2	0.2	0.2	476.08	4245	4245	1	-2	272310	1
		NESM_000290200.1ABC1family,putative	NESM_000290200.1ABC1family,putative	1	1	1		1	1	1	1	2	2	2	67.089	595	595	0.0040984	6.428	262640	0
		NESM_000662700.1V-typeATPase,Csubunit,putative	NESM_000662700.1V-typeATPase,Csubunit,putative	1	1	1		1	1	1	1	5.4	5.4	5.4	22.962	224	224	0	8.4237	252950	0
		NESM_000274900.1ubiquitin-conjugatingenzymeE2,putative	NESM_000274900.1ubiquitin-conjugatingenzymeE2,putative	1	1	1		1	1	1	1	1.8	1.8	1.8	52.31	494	494	0.004158	6.5504	228820	0
		NESM_000188700.1ubiquitin-activatingenzymeE1,putative	NESM_000188700.1ubiquitin-activatingenzymeE1,putative	1	1	1		1	1	1	1	0.9	0.9	0.9	125.78	1156	1156	0.0092081	5.8268	223600	0
		NESM_000409100.1hypotheticalprotein,conserved	NESM_000409100.1hypotheticalprotein,conserved	1	1	1		1	1	1	1	1	1	1	163.61	1609	1609	0.0076923	6.046	202240	0
		NESM_000415100.1PeptidasefamilyM20/M25/M40/Peptidasedimerisationdomaincontainingprotein,putative;NESM_000415000.1PeptidasefamilyM20/M25/M40/Peptidasedimerisationdomaincontainingprotein,putative	NESM_000415100.1PeptidasefamilyM20/M25/M40/Peptidasedimerisationdomaincontainingprotein,putative;NESM_000415000.1PeptidasefamilyM20/M25/M40/Peptidasedimerisationdomaincontainingprotein,putative	1;1	1;1	1;1	;	2	1	1	1	2.6	2.6	2.6	41.301	387	387;400	0.0020833	6.5795	144750	0
		NESM_000736700.1NADP-dependentalcoholdehydrogenase,putative	NESM_000736700.1NADP-dependentalcoholdehydrogenase,putative	5	1	1		1	5	1	1	17	3.4	3.4	38.339	353	353	0.0077369	6.0777	79492	1
		NESM_000589300.12-oxoisovaleratedehydrogenasealphasubunit,putative	NESM_000589300.12-oxoisovaleratedehydrogenasealphasubunit,putative	1	1	1		1	1	1	1	2.1	2.1	2.1	53.739	482	482	0.007722	6.0491	0	1
		NESM_000785000.1EndoplasmicReticulum-GolgiIntermediateCompartment(ERGIC)/Endoplasmicreticulumvesicletransporter,putative	NESM_000785000.1EndoplasmicReticulum-GolgiIntermediateCompartment(ERGIC)/Endoplasmicreticulumvesicletransporter,putative	1	1	1		1	1	1	1	4.2	4.2	4.2	34.055	309	309	0	7.5362	0	1
		NESM_000890100.1ubiquitinhydrolase,putative	NESM_000890100.1ubiquitinhydrolase,putative	1	1	1		1	1	1	1	0.7	0.7	0.7	132.71	1166	1166	0.0075614	5.975	0	1
